# Supplementary material for: N′-(2-Hydr­oxy-4-methoxy­benzyl­idene)-4-methoxy­benzohydrazide
Source: Acta Crystallogr Sect E Struct Rep Online. 2009 Aug 22;65(Pt 9):o2200. doi: 10.1107/S1600536809032449 (PMC2970121; doi:10.1107/S1600536809032449)
Supplement: Supplementary file 2 [file e-65-o2200-Isup2.hkl]

# 
# h,k,l, Fc-squared, Fo-squared, sigma(Fo-squared) and status flag 
# 
data_I
_shelx_title ' P21c in P2(1)/c' 
_shelx_refln_list_code          4 
_shelx_F_calc_maximum      291.44 
_exptl_crystal_F_000       632.00 
_reflns_d_resolution_high  0.7830 
 
loop_ 
 _symmetry_equiv_pos_as_xyz 
 'x, y, z' 
 '-x, y+1/2, -z+1/2' 
 '-x, -y, -z' 
 'x, -y-1/2, z-1/2' 
 
_cell_length_a    17.6920 
_cell_length_b     5.4131 
_cell_length_c    14.9333 
_cell_angle_alpha  90.000 
_cell_angle_beta   97.431 
_cell_angle_gamma  90.000 
 
_shelx_F_squared_multiplier     1.000 
 
loop_ 
 _refln_index_h 
 _refln_index_k 
 _refln_index_l 
 _refln_F_squared_calc 
 _refln_F_squared_meas 
 _refln_F_squared_sigma 
 _refln_observed_status 
   2   0   0      929.48      821.38     11.88 o 
   3   0   0       49.33       42.77      2.38 o 
   4   0   0     1001.37      943.41     10.91 o 
   5   0   0     1792.40     1695.61     19.01 o 
   6   0   0       42.04       32.47      3.17 o 
   7   0   0       91.38       93.60      3.61 o 
   8   0   0      707.77      723.16     10.82 o 
   9   0   0     3252.94     3628.37     34.92 o 
  10   0   0      820.69      891.14     19.41 o 
  11   0   0       88.69       90.61      4.38 o 
  12   0   0        1.70        2.26      1.90 o 
  13   0   0       69.08       76.83      7.13 o 
  14   0   0       85.89       90.30      8.71 o 
  15   0   0       15.34       10.30      4.75 o 
  16   0   0      247.66      215.44     12.67 o 
  17   0   0        2.44        3.17      4.75 o 
  18   0   0        5.83        3.96      4.75 o 
  19   0   0        0.11       -3.17      3.96 o 
  20   0   0        1.07        4.75      5.54 o 
  21   0   0        0.66        0.79      5.54 o 
  22   0   0        0.00        8.71      6.34 o 
   1   1   0      407.29      419.41      6.16 o 
   2   1   0      588.64      546.69      5.24 o 
   3   1   0      686.14      619.32      6.93 o 
   4   1   0     2468.42     2376.29     18.89 o 
   5   1   0        5.31       11.33      2.11 o 
   6   1   0      309.76      309.74      5.45 o 
   7   1   0       90.66       95.62      3.14 o 
   8   1   0      652.18      630.90      8.81 o 
   9   1   0      994.05     1016.39     10.66 o 
  10   1   0      420.15      390.70      6.51 o 
  11   1   0       85.64       78.28      5.72 o 
  12   1   0       80.74       82.29      4.94 o 
  13   1   0        0.56        1.79      1.66 o 
  14   1   0      139.10      147.46      6.38 o 
  15   1   0       69.78       56.33     14.26 o 
  16   1   0        0.04        1.58      2.80 o 
  17   1   0       40.87       44.66      5.30 o 
  18   1   0       36.88       28.34      5.30 o 
  19   1   0        0.95       -2.77      3.36 o 
  20   1   0       28.67       34.84      5.86 o 
  21   1   0        3.38        9.11      4.48 o 
  22   1   0        2.69        5.73      4.74 o 
   0   2   0      116.15       89.50      5.54 o 
   1   2   0      710.13      782.94      9.81 o 
   2   2   0      175.60      174.63      4.12 o 
   3   2   0      593.94      599.12      8.07 o 
   4   2   0      966.79     1097.18     17.03 o 
   5   2   0      616.22      672.89     11.20 o 
   6   2   0      996.64     1057.26     12.33 o 
   7   2   0        6.46        6.51      2.20 o 
   8   2   0       11.79       11.63      1.83 o 
   9   2   0      670.65      669.40     10.32 o 
  10   2   0        8.54        5.45      1.57 o 
  11   2   0      438.12      422.47     10.63 o 
  12   2   0       16.71       15.35      2.38 o 
  13   2   0      202.09      188.74      6.70 o 
  14   2   0     1558.91     1617.21     21.38 o 
  15   2   0        6.49        4.49      2.46 o 
  16   2   0       37.54       44.77      3.82 o 
  17   2   0        0.67       -1.29      2.56 o 
  18   2   0        4.56        4.57      3.61 o 
  19   2   0        6.90        3.56      3.92 o 
  20   2   0       12.45       17.55      5.30 o 
  21   2   0        4.55        1.74      4.17 o 
   1   3   0      135.37      150.92     14.65 o 
   2   3   0      574.46      604.83     27.72 o 
   3   3   0     1026.13     1186.84     25.88 o 
   4   3   0       51.17       65.95      2.95 o 
   5   3   0        0.00       -0.40      1.19 o 
   6   3   0      578.80      639.29      8.45 o 
   7   3   0       77.34       71.14      3.42 o 
   8   3   0       55.04       62.75      3.37 o 
   9   3   0        2.71        1.98      1.32 o 
  10   3   0       93.29       92.94      3.88 o 
  11   3   0       81.83       92.38      7.16 o 
  12   3   0        2.97        3.70      2.33 o 
  13   3   0       42.76       39.74      3.59 o 
  14   3   0       10.19       18.10      2.92 o 
  15   3   0        4.78        4.33      2.62 o 
  16   3   0      165.77      172.12      6.59 o 
  17   3   0       18.48       15.61      3.42 o 
  18   3   0        9.51        8.48      3.35 o 
  19   3   0       90.40      131.95     11.84 o 
  20   3   0       15.39       19.90      4.71 o 
   0   4   0      133.54      138.41      6.72 o 
   1   4   0      216.41      236.99      6.11 o 
   2   4   0       38.16       45.72      3.32 o 
   3   4   0       24.10       17.89      2.42 o 
   4   4   0        7.08        7.87      1.83 o 
   5   4   0       86.28       94.21      4.92 o 
   6   4   0        5.59        1.70      1.92 o 
   7   4   0        6.30        8.13      2.11 o 
   8   4   0       10.73        7.54      2.13 o 
   9   4   0      155.50      162.97      5.76 o 
  10   4   0       25.81       27.95      4.07 o 
  11   4   0        8.14       11.28      2.30 o 
  12   4   0       31.48       37.85      3.44 o 
  13   4   0       35.31       37.62      3.55 o 
  14   4   0       47.00       55.54      5.16 o 
  15   4   0       10.71       11.69      2.98 o 
  16   4   0        6.62        2.02      2.78 o 
  17   4   0        0.02       -0.60      2.85 o 
  18   4   0        1.81        0.48      3.01 o 
   1   5   0      141.37      149.83      5.81 o 
   2   5   0       10.10       13.15      2.51 o 
   3   5   0      444.85      476.70     10.96 o 
   4   5   0        3.33        3.24      2.15 o 
   5   5   0       44.52       46.86      3.88 o 
   6   5   0       29.92       27.78      3.28 o 
   7   5   0        8.32        4.19      2.28 o 
   8   5   0        1.02        2.87      2.33 o 
   9   5   0        3.35        2.45      2.33 o 
  10   5   0       71.31       76.42      4.95 o 
  11   5   0        7.45        6.16      2.73 o 
  12   5   0       61.64       50.79      4.55 o 
  13   5   0       31.50       38.04      4.49 o 
  14   5   0        7.13        8.62      5.15 o 
  15   5   0       18.57       21.95      5.70 o 
   0   6   0        1.55       -2.38      5.54 o 
   1   6   0       10.91        0.45      5.15 o 
   2   6   0       61.22       72.84     13.86 o 
   3   6   0       99.54      100.45      8.35 o 
   4   6   0       22.73       34.70      5.86 o 
   5   6   0        7.83       10.30      8.71 o 
   6   6   0       51.62       56.84      7.22 o 
   7   6   0       10.70       16.63      8.71 o 
   8   6   0        0.03        3.96      6.34 o 
   9   6   0       15.89       12.67      8.71 o 
  10   6   0        1.35       -3.17      6.34 o 
  11   6   0        2.19       -2.38      7.13 o 
 -22   1   1        7.83        6.24      4.74 o 
 -21   1   1        0.25        0.18      3.61 o 
 -20   1   1       11.59       12.28      4.38 o 
 -19   1   1       31.83       48.00      6.16 o 
 -18   1   1       19.67       19.01      4.48 o 
 -17   1   1       83.51       58.97      5.86 o 
 -16   1   1       22.35       27.00      4.75 o 
 -15   1   1        0.00       -0.28      2.41 o 
 -14   1   1     1415.92     1413.16     15.60 o 
 -13   1   1       26.53       23.87      2.65 o 
 -12   1   1       44.18       52.86      4.43 o 
 -11   1   1       51.32       47.98      3.47 o 
 -10   1   1      831.21      827.53     11.24 o 
  -9   1   1      715.90      779.07     10.32 o 
  -8   1   1     1058.87     1153.34     12.75 o 
  -7   1   1      119.57      123.98      3.48 o 
  -6   1   1      293.17      295.86      5.50 o 
  -5   1   1      171.42      153.03      3.66 o 
  -4   1   1      472.08      427.59      5.75 o 
  -3   1   1     1799.35     1679.01     14.18 o 
  -2   1   1        0.07       -0.16      0.60 o 
  -1   1   1      217.68      242.00     16.63 o 
   0   1   1    15442.32    15594.98    712.47 o 
   1   1   1       65.53       53.37      1.57 o 
   2   1   1     1512.16     1569.23     24.05 o 
   3   1   1       54.91       38.86      1.51 o 
   4   1   1      667.28      678.62      8.35 o 
   5   1   1     1214.22     1152.02      9.95 o 
   6   1   1       25.37       34.62      1.85 o 
   7   1   1       26.44       26.99      1.75 o 
   8   1   1        0.17        1.98      1.19 o 
   9   1   1      345.97      362.79      6.01 o 
  10   1   1      443.13      436.06      8.46 o 
  11   1   1      204.39      203.82      5.04 o 
  12   1   1       34.34       42.20      4.57 o 
  13   1   1        0.50        1.74      1.90 o 
  14   1   1      209.84      181.94      7.52 o 
  15   1   1        0.00       -0.70      2.77 o 
  16   1   1      214.07      182.45     17.43 o 
  17   1   1      291.05      253.71     10.60 o 
  18   1   1       40.04       39.65     11.49 o 
  19   1   1        1.15       -2.95      3.04 o 
  20   1   1        0.08       -3.17      3.36 o 
  21   1   1        3.11       -1.19      3.92 o 
 -21   2   1        4.43        9.18      5.54 o 
 -20   2   1        1.26       -3.41      3.61 o 
 -19   2   1        0.22       -1.19      3.56 o 
 -18   2   1        0.04       -1.06      3.24 o 
 -17   2   1        0.56       -2.11      2.74 o 
 -16   2   1        0.02        1.26      2.42 o 
 -15   2   1      118.81      121.45      5.16 o 
 -14   2   1     2056.13     2072.60     20.83 o 
 -13   2   1       41.39       38.51      3.21 o 
 -12   2   1        1.99        3.56      1.95 o 
 -11   2   1        4.75        9.74      2.75 o 
 -10   2   1       69.67       71.91      4.52 o 
  -9   2   1       38.01       36.62      2.74 o 
  -8   2   1        0.27        3.17      1.37 o 
  -7   2   1       18.10       19.75      2.10 o 
  -6   2   1      398.26      419.03      6.49 o 
  -5   2   1     2858.94     2936.05     22.08 o 
  -4   2   1        0.16        0.73      0.80 o 
  -3   2   1      401.93      379.26      5.29 o 
  -2   2   1      480.73      460.93      6.90 o 
  -1   2   1      600.21      596.49      9.79 o 
   0   2   1      894.04      964.86     39.74 o 
   1   2   1      166.86      157.67      4.06 o 
   2   2   1      943.35      954.71     24.01 o 
   3   2   1      455.98      471.91      5.70 o 
   4   2   1      251.83      305.66      8.56 o 
   5   2   1      409.34      429.95      6.24 o 
   6   2   1     1772.50     1857.71     46.42 o 
   7   2   1       10.75       16.78      2.29 o 
   8   2   1      233.70      210.52      5.94 o 
   9   2   1      104.66      101.99      3.68 o 
  10   2   1        0.91        1.43      1.26 o 
  11   2   1      771.77      735.93     10.29 o 
  12   2   1       73.78       69.44      3.68 o 
  13   2   1       78.48       76.98      4.64 o 
  14   2   1      355.64      378.81      8.45 o 
  15   2   1      140.82      140.33      5.61 o 
  16   2   1       82.71       78.54      5.34 o 
  17   2   1        2.61        5.30      3.61 o 
  18   2   1        8.45        5.54      3.96 o 
  19   2   1       12.97       17.75      4.74 o 
  20   2   1        0.85       -1.92      3.80 o 
  21   2   1        1.30        2.77      4.48 o 
 -20   3   1        0.42       -2.95      3.97 o 
 -19   3   1        9.13        9.08      3.79 o 
 -18   3   1        0.29       -0.99      2.81 o 
 -17   3   1       15.06       15.43      3.35 o 
 -16   3   1       11.87       12.47      3.14 o 
 -15   3   1       27.41       22.28      5.12 o 
 -14   3   1      470.36      476.05      9.79 o 
 -13   3   1       65.26       69.11      4.40 o 
 -12   3   1        1.55        0.52      1.78 o 
 -11   3   1      629.83      631.98     10.40 o 
 -10   3   1        5.19        5.17      1.94 o 
  -9   3   1       28.23       27.08      2.55 o 
  -8   3   1       73.59       68.86      3.99 o 
  -7   3   1       18.59       17.34      1.98 o 
  -6   3   1      895.19      931.71     10.64 o 
  -5   3   1      921.70      985.10     10.96 o 
  -4   3   1      611.75      654.16      9.60 o 
  -3   3   1      519.24      578.30      8.08 o 
  -2   3   1     1463.95     1589.85     28.60 o 
  -1   3   1        4.84        5.28      1.83 o 
   0   3   1      438.16      459.79     12.98 o 
   1   3   1       16.35       16.69      2.19 o 
   2   3   1      138.72      171.26      4.42 o 
   3   3   1        6.00        1.48      2.17 o 
   4   3   1      389.96      416.75     10.06 o 
   5   3   1       14.96       16.06      1.98 o 
   6   3   1      542.62      571.40     11.61 o 
   7   3   1        0.38       -0.08      1.11 o 
   8   3   1       75.21       73.21      3.27 o 
   9   3   1       68.13       74.09      3.30 o 
  10   3   1      152.27      151.40      5.14 o 
  11   3   1     1533.92     1489.27     16.72 o 
  12   3   1        0.46        0.72      2.06 o 
  13   3   1       17.34       14.86      2.62 o 
  14   3   1       69.68       60.84      5.03 o 
  15   3   1        1.88        3.08      2.33 o 
  16   3   1       15.50       18.48      3.42 o 
  17   3   1       11.59       10.05      3.13 o 
  18   3   1        4.69        3.42      3.02 o 
  19   3   1       36.03       40.81      6.26 o 
  20   3   1       33.83       43.00      7.28 o 
 -18   4   1        3.65       -0.23      2.91 o 
 -17   4   1        3.69        3.71      2.90 o 
 -16   4   1       17.03       16.78      3.36 o 
 -15   4   1        7.65        6.10      2.64 o 
 -14   4   1        1.28        3.21      2.34 o 
 -13   4   1       18.48       16.42      2.87 o 
 -12   4   1        3.88        6.98      2.25 o 
 -11   4   1      787.68      784.92     12.79 o 
 -10   4   1        0.71        1.70      2.17 o 
  -9   4   1        0.43       -1.36      1.95 o 
  -8   4   1       11.38       11.53      2.67 o 
  -7   4   1      174.49      172.95      6.40 o 
  -6   4   1       14.75       17.70      2.87 o 
  -5   4   1       34.03       27.77      3.02 o 
  -4   4   1      281.34      281.06      6.41 o 
  -3   4   1      218.85      199.46      5.44 o 
  -2   4   1        8.37       13.71      2.41 o 
  -1   4   1      337.11      366.82     14.92 o 
   0   4   1       74.66       75.81      4.40 o 
   1   4   1      219.28      240.65     13.97 o 
   2   4   1        2.24        4.09      1.75 o 
   3   4   1      123.74      116.19      4.49 o 
   4   4   1        2.67        2.94      2.29 o 
   5   4   1        8.10       15.25      2.52 o 
   6   4   1       99.73       88.47      4.46 o 
   7   4   1       39.37       40.52      3.24 o 
   8   4   1        1.15        3.27      1.92 o 
   9   4   1       27.62       32.94      3.32 o 
  10   4   1        2.39        3.14      1.96 o 
  11   4   1       33.98       29.84      2.95 o 
  12   4   1      136.53      140.23      7.05 o 
  13   4   1        0.99        1.67      2.18 o 
  14   4   1       41.23       35.59      3.65 o 
  15   4   1       26.30       24.84      3.47 o 
  16   4   1        4.83        6.80      2.87 o 
  17   4   1       32.50       27.32      6.46 o 
  18   4   1        5.91        2.85      3.16 o 
 -15   5   1        4.00        1.58      3.69 o 
 -14   5   1        0.14       -2.68      6.46 o 
 -13   5   1        3.96        3.96      3.33 o 
 -12   5   1       19.42       19.01      4.05 o 
 -11   5   1       52.81       41.92      4.83 o 
 -10   5   1        4.18        4.01      2.79 o 
  -9   5   1       19.53       17.82      3.69 o 
  -8   5   1       49.60       43.63      6.33 o 
  -7   5   1        3.66        5.08      2.79 o 
  -6   5   1        0.04        0.42      2.38 o 
  -5   5   1        1.80        3.51      2.56 o 
  -4   5   1       92.91      102.22      7.10 o 
  -3   5   1        0.60       -1.44      2.21 o 
  -2   5   1        9.43       10.77      2.65 o 
  -1   5   1       18.22       20.96      3.60 o 
   0   5   1       93.18      104.47      5.94 o 
   1   5   1        2.78       -0.53      2.74 o 
   2   5   1        0.86       -2.41      2.06 o 
   3   5   1     1255.74     1312.70     42.81 o 
   4   5   1      255.07      276.76     10.38 o 
   5   5   1      128.90      117.73      6.27 o 
   6   5   1       79.24       78.82      5.70 o 
   7   5   1        1.88       -1.52      2.79 o 
   8   5   1       12.56       10.03      2.97 o 
   9   5   1        7.87        9.01      3.14 o 
  10   5   1        0.71        1.38      3.02 o 
  11   5   1        3.15       -0.75      2.79 o 
  12   5   1      105.24      103.54      6.87 o 
  13   5   1       26.45       30.66      6.85 o 
  14   5   1       55.32       75.23      9.90 o 
  15   5   1       17.12        6.73      5.94 o 
 -11   6   1        0.54       -2.38      3.95 o 
 -10   6   1        8.65        5.99      4.38 o 
  -9   6   1        0.80        4.85      4.08 o 
  -8   6   1        2.02        1.11      4.36 o 
  -7   6   1        0.46       -1.13      3.80 o 
  -6   6   1       16.99       11.69      5.54 o 
  -5   6   1      150.89      143.43      9.69 o 
  -4   6   1        4.92        4.90      4.38 o 
  -3   6   1        6.96       11.04      5.94 o 
  -2   6   1        5.42        1.46      3.61 o 
  -1   6   1       10.03       12.17      3.94 o 
   0   6   1       14.22       29.01      5.86 o 
   1   6   1        0.15        1.58      5.54 o 
   2   6   1        6.95        7.13      6.34 o 
   3   6   1      388.35      424.55     22.18 o 
   4   6   1       32.26       28.51      8.71 o 
   5   6   1      119.65       87.13     12.67 o 
   6   6   1       13.40        8.71      7.13 o 
   7   6   1        1.23       -1.58      6.34 o 
   8   6   1        1.07       -8.32      5.54 o 
   9   6   1       20.39       13.47      8.71 o 
  10   6   1        0.21       -0.79      7.13 o 
 -22   0   2        3.39        0.79      6.34 o 
 -21   0   2        0.02        3.96      6.34 o 
 -20   0   2       11.32       14.26      6.34 o 
 -19   0   2       59.35       41.98      7.92 o 
 -18   0   2       33.95       28.51      7.13 o 
 -17   0   2      414.61      321.58     15.84 o 
 -16   0   2      244.26      216.24     12.67 o 
 -15   0   2       11.00       14.26      4.75 o 
 -14   0   2       25.98       23.76      5.54 o 
 -13   0   2        9.72       18.22      4.75 o 
 -12   0   2       41.59       30.89      4.75 o 
 -11   0   2      696.74      675.64     18.22 o 
 -10   0   2      436.32      416.05      9.23 o 
  -9   0   2     1955.90     1967.90     22.38 o 
  -8   0   2     5578.25     5681.16     50.40 o 
  -7   0   2      260.78      251.72      9.90 o 
  -6   0   2     3385.19     3088.18     36.44 o 
  -5   0   2     2054.90     1930.37     19.02 o 
  -4   0   2      160.49      138.78      4.75 o 
  -3   0   2     1533.15     1405.93     19.80 o 
  -2   0   2     1640.69     1559.59     20.59 o 
  -1   0   2      628.60      571.08      8.71 o 
   0   0   2       19.31       82.38      3.17 o 
   1   0   2     1293.94     1279.20     17.43 o 
   2   0   2     2378.73     2293.84     29.31 o 
   3   0   2        2.07        5.54      1.58 o 
   4   0   2     2256.75     2139.92     20.70 o 
   5   0   2     1207.56     1104.43     12.85 o 
   6   0   2      734.90      704.64     29.31 o 
   7   0   2      584.21      632.92     14.65 o 
   8   0   2     8899.44     9062.75    131.88 o 
   9   0   2     2860.59     2827.19     28.98 o 
  10   0   2       56.71       62.07      3.80 o 
  11   0   2        1.16        1.98      1.68 o 
  12   0   2      231.15      213.98      6.85 o 
  13   0   2       19.87       23.76      5.54 o 
  14   0   2       30.20       36.44      6.34 o 
  15   0   2       90.21       81.58      8.71 o 
  16   0   2       51.10       60.99      8.71 o 
  17   0   2      981.02      853.85     27.72 o 
  18   0   2      102.92       89.50     10.30 o 
  19   0   2       31.34       28.51      7.92 o 
  20   0   2        0.27        1.58      4.75 o 
  21   0   2        2.14        4.75      5.54 o 
 -22   1   2       62.57       86.65      8.67 o 
 -21   1   2        0.31        1.22      3.61 o 
 -20   1   2       10.15        9.19      4.75 o 
 -19   1   2        0.11        5.24      3.96 o 
 -18   1   2      149.85      133.99     10.30 o 
 -17   1   2      110.11       85.57      6.72 o 
 -16   1   2      116.90       89.81      5.32 o 
 -15   1   2      144.75      150.61      6.09 o 
 -14   1   2      160.21      251.31     18.06 o 
 -13   1   2        2.00        6.05      2.92 o 
 -12   1   2      733.72      637.24     12.79 o 
 -11   1   2        6.82        9.62      1.95 o 
 -10   1   2       30.88       34.29      2.56 o 
  -9   1   2       64.41       69.24      3.33 o 
  -8   1   2     3169.93     3117.48     25.60 o 
  -7   1   2      234.16      235.12      7.87 o 
  -6   1   2       99.21      103.78      3.20 o 
  -5   1   2        7.88        4.46      1.01 o 
  -4   1   2     4978.63     4705.30     29.82 o 
  -3   1   2     1195.97     1111.18      9.39 o 
  -2   1   2       90.79       75.93      2.31 o 
  -1   1   2     1105.57     1170.71     29.68 o 
   0   1   2     6360.08     6407.79     94.09 o 
   1   1   2       38.18       48.72      1.95 o 
   2   1   2    11126.37    10999.04    105.78 o 
   3   1   2      154.25      154.99      2.69 o 
   4   1   2      893.87      801.12      8.56 o 
   5   1   2       30.37       35.00      2.90 o 
   6   1   2      647.35      604.71      6.97 o 
   7   1   2      153.88      156.82      3.71 o 
   8   1   2      152.27      150.51      3.93 o 
   9   1   2      204.21      203.72      4.73 o 
  10   1   2      127.23      113.78      3.85 o 
  11   1   2       16.61       15.41      2.29 o 
  12   1   2       43.16       46.00      3.60 o 
  13   1   2        0.11       -0.79      1.63 o 
  14   1   2       43.56       40.49      4.64 o 
  15   1   2        4.73        3.53      3.04 o 
  16   1   2        0.60        7.92      3.36 o 
  17   1   2        0.45        1.98      3.36 o 
  18   1   2       18.71       28.98      5.30 o 
  19   1   2        8.14        0.67      3.61 o 
  20   1   2       14.61       20.13      5.04 o 
  21   1   2        7.42        5.73      4.74 o 
 -21   2   2       38.91       36.87      6.72 o 
 -20   2   2        1.47        6.73      4.48 o 
 -19   2   2       10.89       14.14      3.79 o 
 -18   2   2        5.41        7.73      4.06 o 
 -17   2   2       12.58       11.05      3.02 o 
 -16   2   2       25.95       19.48      3.25 o 
 -15   2   2       35.10       48.88      4.25 o 
 -14   2   2     1125.43     1147.49     16.56 o 
 -13   2   2        0.00        0.49      2.10 o 
 -12   2   2       38.02       36.78      3.48 o 
 -11   2   2      305.06      301.90      7.29 o 
 -10   2   2       58.64       57.79      3.48 o 
  -9   2   2       25.01       20.98      3.08 o 
  -8   2   2       44.01       58.13      3.20 o 
  -7   2   2      230.10      213.25      5.03 o 
  -6   2   2      235.66      251.43      6.07 o 
  -5   2   2       15.83       23.02      1.60 o 
  -4   2   2      279.50      285.69      4.63 o 
  -3   2   2      462.51      484.11      6.86 o 
  -2   2   2     2345.03     2436.97     36.65 o 
  -1   2   2       70.32       86.60      3.14 o 
   0   2   2      347.87      393.43      6.29 o 
   1   2   2      130.42      136.91      6.13 o 
   2   2   2      732.72      801.80     18.52 o 
   3   2   2     6085.24     6326.53    105.87 o 
   4   2   2      325.50      319.56      5.04 o 
   5   2   2        3.46        5.34      1.37 o 
   6   2   2        4.86        4.06      1.60 o 
   7   2   2      531.02      463.36      9.83 o 
   8   2   2      203.74      188.46      5.62 o 
   9   2   2       62.90       56.94      3.02 o 
  10   2   2       26.11       24.64      2.40 o 
  11   2   2     1512.48     1421.66     21.04 o 
  12   2   2        2.57        3.27      1.92 o 
  13   2   2      242.99      239.08      9.49 o 
  14   2   2      442.06      449.76     12.42 o 
  15   2   2       60.72       52.37      4.83 o 
  16   2   2        0.09        2.90      2.74 o 
  17   2   2        6.00        5.30      3.61 o 
  18   2   2        2.35        0.00      4.75 o 
  19   2   2        0.56        0.00      3.92 o 
  20   2   2        0.63        0.74      4.17 o 
  21   2   2       53.30       66.53     11.09 o 
 -20   3   2        1.22        1.06      3.66 o 
 -19   3   2        6.95        3.96      3.66 o 
 -18   3   2       27.59       32.62      4.18 o 
 -17   3   2      116.08      122.73      8.00 o 
 -16   3   2        3.98        3.14      2.97 o 
 -15   3   2        1.75        1.57      2.25 o 
 -14   3   2      167.22      174.89      6.16 o 
 -13   3   2        0.51       -1.00      2.06 o 
 -12   3   2       83.80       85.55      4.69 o 
 -11   3   2     1820.49     1758.56     18.97 o 
 -10   3   2      337.90      336.93      7.42 o 
  -9   3   2       13.97       11.76      2.04 o 
  -8   3   2       21.03       20.41      4.57 o 
  -7   3   2        2.89        8.70      1.95 o 
  -6   3   2       98.08      103.65      3.53 o 
  -5   3   2       72.82       83.86      3.21 o 
  -4   3   2        8.14        7.39      1.58 o 
  -3   3   2      116.00      139.70      4.02 o 
  -2   3   2      814.82      899.19     12.00 o 
  -1   3   2        7.62        7.76      2.39 o 
   0   3   2      148.56      140.38      4.66 o 
   1   3   2      109.38      136.48      6.03 o 
   2   3   2      271.11      352.30      9.26 o 
   3   3   2      322.68      360.63     10.77 o 
   4   3   2      303.68      317.04      9.60 o 
   5   3   2      272.58      267.95      5.57 o 
   6   3   2       85.81       97.75      4.39 o 
   7   3   2      114.02      126.03      3.80 o 
   8   3   2       24.92       24.43      3.55 o 
   9   3   2       42.54       44.66      3.09 o 
  10   3   2       15.42       17.59      2.40 o 
  11   3   2     1945.96     1896.11     19.25 o 
  12   3   2       25.39       26.52      3.02 o 
  13   3   2       23.14       31.66      3.55 o 
  14   3   2      498.46      496.90      9.97 o 
  15   3   2       16.93       12.00      2.92 o 
  16   3   2       10.50       17.18      3.32 o 
  17   3   2       49.61       53.71      4.82 o 
  18   3   2        4.78        4.23      3.25 o 
  19   3   2        3.72       13.86      5.04 o 
 -18   4   2        9.02        8.71      3.32 o 
 -17   4   2        9.67        9.56      3.24 o 
 -16   4   2       17.95       20.89      3.44 o 
 -15   4   2        7.43        8.56      2.78 o 
 -14   4   2        9.52       10.63      2.57 o 
 -13   4   2        0.58       -2.60      1.92 o 
 -12   4   2        6.52        4.54      4.16 o 
 -11   4   2      610.79      608.49     13.59 o 
 -10   4   2      177.43      185.92      7.15 o 
  -9   4   2        0.16        0.30      2.10 o 
  -8   4   2        0.04       -1.19      1.95 o 
  -7   4   2       45.05       45.75      3.94 o 
  -6   4   2        5.60        5.28      2.29 o 
  -5   4   2       37.44       47.66      3.95 o 
  -4   4   2       67.73       66.01      3.53 o 
  -3   4   2     1072.61     1072.73     13.10 o 
  -2   4   2       85.81       95.58      4.86 o 
  -1   4   2      278.55      277.67      6.51 o 
   0   4   2       67.44       73.80      4.40 o 
   1   4   2      220.87      234.17      9.03 o 
   2   4   2       43.95       56.45      3.42 o 
   3   4   2       93.39       88.62      4.34 o 
   4   4   2        0.05       -0.21      1.66 o 
   5   4   2        2.66        2.29      1.66 o 
   6   4   2      113.24       96.72      4.22 o 
   7   4   2       60.42       54.31      3.45 o 
   8   4   2        4.15        1.29      1.96 o 
   9   4   2       14.17       14.34      2.56 o 
  10   4   2        1.53        2.51      1.93 o 
  11   4   2       80.13       65.41      4.01 o 
  12   4   2       56.02       57.35      3.91 o 
  13   4   2       15.72       13.91      3.20 o 
  14   4   2       16.21       12.32      2.96 o 
  15   4   2        4.36        1.57      2.49 o 
  16   4   2        0.08       -2.55      2.37 o 
  17   4   2       96.26      107.10      5.74 o 
 -15   5   2        3.75       -0.97      3.51 o 
 -14   5   2        5.07        4.69      3.44 o 
 -13   5   2       27.45       27.88      6.57 o 
 -12   5   2        1.25        4.27      3.33 o 
 -11   5   2       35.57       26.23      4.36 o 
 -10   5   2       21.71       19.08      3.79 o 
  -9   5   2        0.44        0.00      4.36 o 
  -8   5   2        2.71       -1.98      2.80 o 
  -7   5   2        0.01       -2.38      2.80 o 
  -6   5   2       84.33       72.74      6.42 o 
  -5   5   2      153.23      154.33     20.59 o 
  -4   5   2       41.77       45.16      5.60 o 
  -3   5   2      646.81      666.57     13.38 o 
  -2   5   2      100.53      118.52      7.84 o 
  -1   5   2       70.41       80.57     11.88 o 
   0   5   2       36.97       42.36      4.40 o 
   1   5   2        6.19        5.00      2.67 o 
   2   5   2      166.71      169.78      6.97 o 
   3   5   2      331.76      339.65     10.61 o 
   4   5   2      184.40      215.67      7.91 o 
   5   5   2      201.01      186.77      9.86 o 
   6   5   2       95.91       92.25      8.71 o 
   7   5   2       31.21       25.11      5.04 o 
   8   5   2        0.16        1.19      3.36 o 
   9   5   2        0.23        3.73      3.80 o 
  10   5   2       15.30       15.97      5.30 o 
  11   5   2        2.83        1.06      4.17 o 
  12   5   2        0.62       -4.19      4.36 o 
  13   5   2        0.43        5.19      4.95 o 
  14   5   2        1.03       -3.77      4.74 o 
 -11   6   2        0.48        0.89      4.38 o 
 -10   6   2        6.90        4.38      4.17 o 
  -9   6   2       11.68       12.85      4.95 o 
  -8   6   2       22.09       19.51      5.12 o 
  -7   6   2       34.80       22.58      7.92 o 
  -6   6   2        0.33        5.33      8.71 o 
  -5   6   2       36.64       34.94      6.42 o 
  -4   6   2        0.86        0.68      3.80 o 
  -3   6   2       17.43        9.75      4.38 o 
  -2   6   2        4.86        3.75      4.17 o 
  -1   6   2        6.01       -1.98      3.92 o 
   0   6   2        2.40        3.17      3.96 o 
   1   6   2        8.99        2.38      5.54 o 
   2   6   2       41.51       32.13      6.16 o 
   3   6   2       38.48       47.52      9.50 o 
   4   6   2       67.50       65.74     11.09 o 
   5   6   2        0.57        7.92      7.13 o 
   6   6   2        6.31       13.47      7.13 o 
   7   6   2       12.00        7.92      7.13 o 
   8   6   2        4.58       11.09      7.92 o 
   9   6   2        0.83        4.75      6.34 o 
  10   6   2        8.40       29.31      9.50 o 
 -22   1   3       40.83       49.12      7.28 o 
 -21   1   3        8.37       14.26      5.04 o 
 -20   1   3        3.08        4.75      3.92 o 
 -19   1   3        1.34        1.19      3.36 o 
 -18   1   3       13.77       26.16      5.04 o 
 -17   1   3       84.58       72.40      7.36 o 
 -16   1   3      221.79      187.92     14.80 o 
 -15   1   3       42.57       53.54      4.12 o 
 -14   1   3      167.25      173.55      6.24 o 
 -13   1   3        4.05        5.67      2.58 o 
 -12   1   3      296.86      271.86     11.43 o 
 -11   1   3      122.57      127.35      4.71 o 
 -10   1   3      267.25      257.71      6.09 o 
  -9   1   3      560.36      554.71     13.50 o 
  -8   1   3       93.84       99.56      3.60 o 
  -7   1   3      114.02      116.97      2.66 o 
  -6   1   3      821.25      872.42      8.02 o 
  -5   1   3     2621.04     2528.26     15.77 o 
  -4   1   3      677.86      676.96      5.96 o 
  -3   1   3       15.12       10.70      0.93 o 
  -2   1   3       84.92       80.11      1.64 o 
  -1   1   3      540.07      550.75     14.81 o 
   0   1   3    24664.75    23763.64    641.08 o 
   1   1   3     1792.27     1728.25     28.92 o 
   2   1   3       24.82       28.74      3.32 o 
   3   1   3     4791.10     4475.21     24.43 o 
   4   1   3       77.16       90.26      2.21 o 
   5   1   3       16.24       17.57      1.17 o 
   6   1   3       58.01       59.04      2.25 o 
   7   1   3        3.71        1.51      0.95 o 
   8   1   3        0.11       -0.71      0.93 o 
   9   1   3      675.49      704.43     15.75 o 
  10   1   3      189.50      189.51      5.63 o 
  11   1   3       34.05       30.54      2.87 o 
  12   1   3      189.55      185.39      6.05 o 
  13   1   3       46.77       43.44      3.60 o 
  14   1   3      186.46      197.48      6.83 o 
  15   1   3        6.83       13.65      3.61 o 
  16   1   3       39.63       35.08      6.73 o 
  17   1   3       61.82       68.70      6.72 o 
  18   1   3       11.65       12.28      3.92 o 
  19   1   3        1.57       -0.97      3.61 o 
  20   1   3        4.69        8.57      4.74 o 
  21   1   3        0.01        1.58      3.92 o 
 -21   2   3        2.44        5.05      4.38 o 
 -20   2   3        0.99        0.26      3.20 o 
 -19   2   3       11.36       13.80      3.79 o 
 -18   2   3        3.72        7.92      3.92 o 
 -17   2   3        1.34        2.11      2.74 o 
 -16   2   3      143.03      128.54      6.24 o 
 -15   2   3       90.45       86.97      6.76 o 
 -14   2   3      105.22      174.85      8.40 o 
 -13   2   3       72.88       67.26      4.31 o 
 -12   2   3      120.74      111.89      4.99 o 
 -11   2   3       33.42       32.86      3.02 o 
 -10   2   3      146.52      153.91      6.40 o 
  -9   2   3       52.31       53.52      4.23 o 
  -8   2   3        8.79       17.18      2.52 o 
  -7   2   3        8.06        4.55      1.02 o 
  -6   2   3     2213.01     2353.44     16.42 o 
  -5   2   3      421.82      485.47      6.16 o 
  -4   2   3       43.22       37.20      2.40 o 
  -3   2   3       12.62       14.58      1.45 o 
  -2   2   3       17.63       16.69      2.06 o 
  -1   2   3      284.27      279.26      5.07 o 
   0   2   3        3.13        6.68      1.22 o 
   1   2   3      171.25      176.90      4.84 o 
   2   2   3      338.45      352.74     12.23 o 
   3   2   3      111.30      156.79      2.93 o 
   4   2   3      497.40      605.83      7.03 o 
   5   2   3      515.64      526.62     12.00 o 
   6   2   3      102.59      106.03      3.35 o 
   7   2   3       25.68       27.67      2.04 o 
   8   2   3       87.65       91.45      3.40 o 
   9   2   3       20.16       15.00      2.15 o 
  10   2   3      501.55      481.16      8.90 o 
  11   2   3       42.57       46.36      3.21 o 
  12   2   3        1.58        2.05      1.92 o 
  13   2   3      177.51      164.51      5.52 o 
  14   2   3      790.85      787.01     24.20 o 
  15   2   3      102.14      100.47      7.07 o 
  16   2   3        0.05        1.85      2.74 o 
  17   2   3        7.95       10.24      6.73 o 
  18   2   3        5.06        9.40      4.17 o 
  19   2   3        8.83       20.90      5.30 o 
  20   2   3        7.22        9.24      4.95 o 
 -20   3   3        0.97       -0.53      3.66 o 
 -19   3   3       11.81       19.07      4.40 o 
 -18   3   3       22.40       28.65      3.61 o 
 -17   3   3       25.27       28.65      3.55 o 
 -16   3   3       25.18       27.06      6.06 o 
 -15   3   3      101.39       96.14      5.26 o 
 -14   3   3        0.00        6.01      2.33 o 
 -13   3   3       28.27       28.61      3.43 o 
 -12   3   3       31.57       28.74      3.25 o 
 -11   3   3     1493.36     1462.16     34.72 o 
 -10   3   3      172.88      183.44      5.66 o 
  -9   3   3       52.58       61.73      3.59 o 
  -8   3   3        4.59        3.41      1.63 o 
  -7   3   3       52.23       48.82      3.48 o 
  -6   3   3        7.63        8.05      1.58 o 
  -5   3   3        8.86        8.29      1.66 o 
  -4   3   3       14.27       17.45      2.06 o 
  -3   3   3       17.34       20.20      1.92 o 
  -2   3   3      310.16      331.54      6.19 o 
  -1   3   3        1.83        0.91      1.22 o 
   0   3   3       76.83       84.22      3.46 o 
   1   3   3       19.55       27.32      2.52 o 
   2   3   3       29.44       40.89      2.52 o 
   3   3   3      417.23      511.42     20.35 o 
   4   3   3      264.31      272.98      5.72 o 
   5   3   3      351.13      353.35      6.25 o 
   6   3   3      836.72      855.47     18.76 o 
   7   3   3       27.58       32.39      2.32 o 
   8   3   3        0.10        1.33      1.51 o 
   9   3   3       52.17       50.29      5.60 o 
  10   3   3       55.36       55.12      4.90 o 
  11   3   3      451.50      455.04      8.73 o 
  12   3   3       10.81       14.24      2.97 o 
  13   3   3      302.25      300.95     10.19 o 
  14   3   3      751.90      767.42     12.38 o 
  15   3   3      194.68      195.51      6.83 o 
  16   3   3       55.66       69.74      4.89 o 
  17   3   3       27.19       24.04      4.57 o 
  18   3   3        0.16       -2.77      3.92 o 
  19   3   3       20.59       19.41      5.60 o 
 -18   4   3       21.67       20.84      4.42 o 
 -17   4   3        0.01       -1.03      3.02 o 
 -16   4   3        0.13        0.04      2.73 o 
 -15   4   3        8.48        7.77      4.82 o 
 -14   4   3        1.49        1.80      2.97 o 
 -13   4   3       12.98        8.32      3.92 o 
 -12   4   3      395.91      374.94     12.28 o 
 -11   4   3       30.09       44.66      5.30 o 
 -10   4   3      163.10      171.73      8.67 o 
  -9   4   3      193.93      206.94      9.23 o 
  -8   4   3      145.68      152.67     16.24 o 
  -7   4   3       45.60       37.29      5.04 o 
  -6   4   3        2.41        0.40      2.24 o 
  -5   4   3        3.52        1.34      2.10 o 
  -4   4   3       80.37       78.73      4.66 o 
  -3   4   3     1489.11     1504.02     19.31 o 
  -2   4   3       12.62       15.84      3.61 o 
  -1   4   3        1.55        4.32      3.04 o 
   0   4   3        9.18        8.71      3.36 o 
   1   4   3       57.97       59.40      5.60 o 
   2   4   3       11.99        6.99      2.41 o 
   3   4   3       36.53       45.63      4.41 o 
   4   4   3        6.28        7.36      2.41 o 
   5   4   3      255.44      238.46     11.03 o 
   6   4   3      279.77      295.62     15.84 o 
   7   4   3      188.52      181.13      7.03 o 
   8   4   3        6.71        1.15      2.26 o 
   9   4   3        0.96        0.70      3.71 o 
  10   4   3        2.55        1.78      2.26 o 
  11   4   3       27.18       24.21      3.91 o 
  12   4   3        0.41        0.00      3.80 o 
  13   4   3       41.28       34.85      6.42 o 
  14   4   3        6.20        1.09      4.38 o 
  15   4   3       19.09       15.96      5.52 o 
  16   4   3        3.62        0.47      4.74 o 
  17   4   3        0.06        3.26      4.74 o 
 -15   5   3        0.00       -0.91      3.51 o 
 -14   5   3        3.57        4.62      3.76 o 
 -13   5   3       31.14       34.95      4.86 o 
 -12   5   3        8.01       -2.38      4.75 o 
 -11   5   3       45.88       41.08     11.49 o 
 -10   5   3       21.65       21.36      6.73 o 
  -9   5   3       49.32       32.49      5.60 o 
  -8   5   3        0.01        1.58      3.04 o 
  -7   5   3        3.84        1.51      3.04 o 
  -6   5   3       21.23       21.27      4.75 o 
  -5   5   3       27.14       25.97      4.74 o 
  -4   5   3       81.63       82.40     15.84 o 
  -3   5   3     1551.76     1596.35     35.96 o 
  -2   5   3       57.03       62.22      6.42 o 
  -1   5   3       45.80       44.20      5.94 o 
   0   5   3       61.35       85.57      7.28 o 
   1   5   3        4.25        4.02      4.36 o 
   2   5   3       10.97        8.77      4.17 o 
   3   5   3        0.37        0.00      5.54 o 
   4   5   3       18.33       16.67      4.74 o 
   5   5   3       14.87       16.68      4.74 o 
   6   5   3       50.96       36.87      6.16 o 
   7   5   3        5.14        1.89      3.61 o 
   8   5   3        1.19        3.84      3.61 o 
   9   5   3       14.08        4.75      6.34 o 
  10   5   3        0.08       -3.96      6.34 o 
  11   5   3       92.41      104.99      9.47 o 
  12   5   3       34.70       35.61      6.98 o 
  13   5   3       27.65       34.47      7.28 o 
  14   5   3        0.01       -0.88      4.95 o 
 -11   6   3        0.07       -2.63      3.22 o 
 -10   6   3        0.59        1.27      3.33 o 
  -9   6   3        3.60        1.90      3.44 o 
  -8   6   3        0.01       -0.51      3.14 o 
  -7   6   3        7.61        9.11      4.48 o 
  -6   6   3        0.07        0.79      3.92 o 
  -5   6   3       67.71       76.11      7.55 o 
  -4   6   3        6.85       12.94      4.17 o 
  -3   6   3       65.53       61.85      6.98 o 
  -2   6   3        9.95        6.65      4.17 o 
  -1   6   3        1.11        3.01      4.17 o 
   0   6   3       28.76       21.02      5.94 o 
   1   6   3        5.38        6.49      4.38 o 
   2   6   3        0.15       -4.59      4.17 o 
   3   6   3       55.94       56.39      9.50 o 
   4   6   3        2.32        4.22      4.95 o 
   5   6   3       72.06       78.87      8.35 o 
   6   6   3       71.73       66.61      7.99 o 
   7   6   3        2.25        7.48      7.52 o 
   8   6   3        4.52       16.63      6.08 o 
   9   6   3        0.53       -6.18      4.17 o 
  10   6   3       12.63        9.07      5.52 o 
 -22   0   4        7.09       15.05      7.13 o 
 -21   0   4       12.04       10.30      6.34 o 
 -20   0   4       10.46       29.31      7.92 o 
 -19   0   4       31.24       40.40      7.92 o 
 -18   0   4       19.91       32.47      7.13 o 
 -17   0   4        4.71        1.58      3.96 o 
 -16   0   4       47.00       47.52      7.13 o 
 -15   0   4       33.75       38.81      6.34 o 
 -14   0   4      423.24      375.44     15.05 o 
 -13   0   4        3.30        2.73      2.47 o 
 -12   0   4       34.69       30.18      3.36 o 
 -11   0   4     1496.87     1485.36     19.83 o 
 -10   0   4      176.77      197.27      6.73 o 
  -9   0   4      147.77      178.13      5.86 o 
  -8   0   4      445.22      482.81     22.57 o 
  -7   0   4     1324.58     1278.59     13.03 o 
  -6   0   4     1001.84      939.41     10.04 o 
  -5   0   4      651.25      636.60      7.29 o 
  -4   0   4     2870.00     2655.52     20.26 o 
  -3   0   4       24.09       21.66      1.26 o 
  -2   0   4      291.64      282.84     11.49 o 
  -1   0   4      800.25      708.35      9.23 o 
   0   0   4    84934.83    77791.98   1453.06 o 
   1   0   4     9658.88     9419.21     75.89 o 
   2   0   4      236.33      226.39      4.74 o 
   3   0   4     1284.47     1195.76     15.84 o 
   4   0   4      213.65      194.85      4.74 o 
   5   0   4      589.01      577.12     11.09 o 
   6   0   4      120.37      113.50      4.17 o 
   7   0   4      284.16      315.58      7.22 o 
   8   0   4        1.36        0.79      1.68 o 
   9   0   4     3457.69     3672.58     36.85 o 
  10   0   4        0.25        0.00      1.68 o 
  11   0   4       27.85       26.52      3.04 o 
  12   0   4       88.22       90.61      4.95 o 
  13   0   4      134.97      113.27      9.50 o 
  14   0   4        5.25       -0.79      3.17 o 
  15   0   4       14.51       15.05      5.54 o 
  16   0   4       85.81       62.57      8.71 o 
  17   0   4        0.04        3.17      4.75 o 
  18   0   4       63.25       75.25     10.30 o 
  19   0   4        6.48        5.54      5.54 o 
  20   0   4        0.01        2.38      4.75 o 
  21   0   4        2.43        1.58      6.34 o 
 -22   1   4        4.46        6.73      4.48 o 
 -21   1   4        0.54        4.07      4.36 o 
 -20   1   4       18.55       18.13      4.95 o 
 -19   1   4        7.19        7.92      3.92 o 
 -18   1   4       12.78       10.99      3.33 o 
 -17   1   4        2.89        2.30      2.87 o 
 -16   1   4       68.87       62.06      4.57 o 
 -15   1   4        0.15        3.56      3.08 o 
 -14   1   4     1804.45     1755.48     31.68 o 
 -13   1   4       42.48       45.50      3.79 o 
 -12   1   4        4.09        3.43      1.83 o 
 -11   1   4       53.48       50.26      3.33 o 
 -10   1   4       25.46       23.69      2.41 o 
  -9   1   4      283.45      310.93      9.39 o 
  -8   1   4      859.95      910.99     12.69 o 
  -7   1   4      305.41      305.09      6.82 o 
  -6   1   4      113.37       99.37      2.34 o 
  -5   1   4      361.69      396.86      4.61 o 
  -4   1   4     1442.43     1350.53      9.09 o 
  -3   1   4      132.29      133.93      2.34 o 
  -2   1   4      181.71      186.16      2.67 o 
  -1   1   4     2914.39     2792.10     22.38 o 
   0   1   4    20051.13    19454.52    322.33 o 
   1   1   4     2355.57     2290.71     22.87 o 
   2   1   4     3287.63     3114.67     20.59 o 
   3   1   4       66.66       64.53      2.21 o 
   4   1   4      153.78      131.93      2.87 o 
   5   1   4      100.14      108.88      2.87 o 
   6   1   4        4.23        2.64      1.04 o 
   7   1   4       15.67       17.14      1.57 o 
   8   1   4      103.17       94.88      5.60 o 
   9   1   4        7.31        8.40      2.08 o 
  10   1   4      575.37      569.08     10.00 o 
  11   1   4      458.22      457.20      9.25 o 
  12   1   4       50.66       60.36      3.94 o 
  13   1   4       67.81       66.52      4.66 o 
  14   1   4      224.77      208.78     12.06 o 
  15   1   4        2.11        1.98      2.80 o 
  16   1   4       31.12       35.93      5.54 o 
  17   1   4       34.08       45.76      9.11 o 
  18   1   4       15.09       19.89      4.48 o 
  19   1   4       13.99       10.30      5.94 o 
  20   1   4       17.51       20.47      5.30 o 
  21   1   4        0.03        6.34      6.34 o 
 -21   2   4       17.15       14.54      4.36 o 
 -20   2   4       13.64       22.79      4.25 o 
 -19   2   4        4.28        6.81      4.18 o 
 -18   2   4        2.59        0.59      2.87 o 
 -17   2   4       27.41       21.82      6.64 o 
 -16   2   4        8.36       11.33      2.87 o 
 -15   2   4      157.57      150.07      6.37 o 
 -14   2   4      702.20      693.32     12.46 o 
 -13   2   4       44.64       51.66      3.94 o 
 -12   2   4        1.31        2.11      1.83 o 
 -11   2   4       48.75       50.03      3.66 o 
 -10   2   4       28.75       34.11      2.62 o 
  -9   2   4      723.30      694.97      9.64 o 
  -8   2   4      607.99      609.91      6.81 o 
  -7   2   4      149.14      159.05      3.37 o 
  -6   2   4      620.18      711.50      8.04 o 
  -5   2   4     1460.27     1565.42     13.31 o 
  -4   2   4       14.65       19.61      1.57 o 
  -3   2   4       11.15       14.94      1.57 o 
  -2   2   4      136.89      131.51      3.09 o 
  -1   2   4        7.77        6.88      1.29 o 
   0   2   4     1356.55     1453.68     19.55 o 
   1   2   4      550.93      525.43      9.72 o 
   2   2   4       23.26       22.48      1.46 o 
   3   2   4     2611.94     2732.13     34.72 o 
   4   2   4      828.04      887.94      7.93 o 
   5   2   4        0.01        1.52      0.96 o 
   6   2   4      138.10      139.90      5.34 o 
   7   2   4      116.13      124.68      3.11 o 
   8   2   4       36.34       36.39      2.40 o 
   9   2   4      122.07      119.14      4.09 o 
  10   2   4        0.01        2.16      1.51 o 
  11   2   4      729.93      700.22     10.26 o 
  12   2   4       13.33       13.72      3.02 o 
  13   2   4      560.92      577.54     16.03 o 
  14   2   4      244.61      256.65      8.48 o 
  15   2   4       60.13       61.97      5.17 o 
  16   2   4        2.10        0.54      2.67 o 
  17   2   4       17.69       22.55      5.94 o 
  18   2   4        0.45       -2.99      3.61 o 
  19   2   4        1.64        1.48      7.52 o 
  20   2   4        2.05        1.43      4.17 o 
 -20   3   4       47.85       56.33      6.03 o 
 -19   3   4       75.97       87.11      5.82 o 
 -18   3   4       14.79       16.64      3.53 o 
 -17   3   4        4.24        8.16      3.02 o 
 -16   3   4       22.94       25.16      6.12 o 
 -15   3   4        3.01        5.44      2.49 o 
 -14   3   4        1.55        1.26      2.15 o 
 -13   3   4       27.85       23.10      3.13 o 
 -12   3   4        2.49        3.56      1.98 o 
 -11   3   4       12.54       10.73      2.21 o 
 -10   3   4      117.93      112.55      4.63 o 
  -9   3   4      112.01      106.50      4.86 o 
  -8   3   4       90.23       96.19      4.66 o 
  -7   3   4       10.92        9.89      2.19 o 
  -6   3   4        0.02        0.09      1.08 o 
  -5   3   4        4.51        7.53      1.57 o 
  -4   3   4      158.56      150.26      4.16 o 
  -3   3   4      249.05      253.83      7.74 o 
  -2   3   4      507.96      535.12      8.70 o 
  -1   3   4      276.96      247.49      5.70 o 
   0   3   4      253.85      261.50     10.61 o 
   1   3   4      178.19      175.47      4.92 o 
   2   3   4      121.81      121.87      5.60 o 
   3   3   4      426.12      476.38     10.16 o 
   4   3   4        6.66        6.37      1.44 o 
   5   3   4      123.59      120.29      4.84 o 
   6   3   4      536.09      568.14      9.40 o 
   7   3   4        1.36        1.74      1.12 o 
   8   3   4       89.59       95.98      3.92 o 
   9   3   4        0.28       -0.79      1.83 o 
  10   3   4       22.70       26.11      2.87 o 
  11   3   4       87.37       81.21      4.27 o 
  12   3   4       13.31       15.86      2.86 o 
  13   3   4       19.09       18.38      3.13 o 
  14   3   4        4.75       11.28      3.05 o 
  15   3   4       11.52       15.06      3.19 o 
  16   3   4      119.97      128.83     10.39 o 
  17   3   4       17.50       11.17      4.06 o 
  18   3   4        0.74       -2.38      3.92 o 
  19   3   4       76.86      113.27     13.47 o 
 -18   4   4        1.45       -2.51      4.00 o 
 -17   4   4        0.09       -1.85      3.20 o 
 -16   4   4        6.28        4.13      3.33 o 
 -15   4   4       41.39       52.16      7.92 o 
 -14   4   4       39.23       40.19      6.16 o 
 -13   4   4        5.04        0.00      3.36 o 
 -12   4   4       35.24       29.35      5.04 o 
 -11   4   4       27.94       16.27      3.92 o 
 -10   4   4       27.78       33.53      4.74 o 
  -9   4   4      114.74      136.76     17.43 o 
  -8   4   4        3.23        7.42      3.04 o 
  -7   4   4        5.94        2.38      2.80 o 
  -6   4   4       68.04       71.19      5.86 o 
  -5   4   4       76.82       79.81      4.66 o 
  -4   4   4       30.59       24.14      3.26 o 
  -3   4   4       55.23       43.14      4.12 o 
  -2   4   4      134.14      141.78      7.55 o 
  -1   4   4     1056.65     1060.48     46.73 o 
   0   4   4        5.40       -2.38      2.80 o 
   1   4   4       47.48       43.69      5.04 o 
   2   4   4        3.48        3.96      2.80 o 
   3   4   4        8.85        3.60      3.96 o 
   4   4   4        8.57        6.19      3.04 o 
   5   4   4       25.22       23.13      6.73 o 
   6   4   4      160.55      171.50     15.05 o 
   7   4   4       17.45       19.68      6.73 o 
   8   4   4        8.57       10.03      4.17 o 
   9   4   4       27.52       27.83      5.30 o 
  10   4   4        0.06       -0.79      4.75 o 
  11   4   4        1.98        1.58      3.92 o 
  12   4   4        0.64       -1.10      3.61 o 
  13   4   4       41.71       43.51      6.98 o 
  14   4   4       64.51       91.12      8.96 o 
  15   4   4        6.56        2.42      4.74 o 
  16   4   4       56.25       58.19      8.11 o 
  17   4   4        7.69       12.67      6.16 o 
 -15   5   4        2.10       -2.22      4.17 o 
 -14   5   4        0.87        7.50      4.17 o 
 -13   5   4        1.71        0.23      6.73 o 
 -12   5   4        5.14       -0.85      3.61 o 
 -11   5   4       95.63       77.39     11.49 o 
 -10   5   4       17.04       11.56      4.17 o 
  -9   5   4       45.22       46.28     12.28 o 
  -8   5   4        7.18        5.79      7.13 o 
  -7   5   4       10.11       12.67      3.92 o 
  -6   5   4        0.83       -2.38      2.80 o 
  -5   5   4        0.44       -3.17      2.80 o 
  -4   5   4        1.60       -2.81      3.04 o 
  -3   5   4      277.65      283.89      9.27 o 
  -2   5   4        1.39        1.65      4.36 o 
  -1   5   4       55.67       58.59      6.42 o 
   0   5   4        0.04       -0.50      3.04 o 
   1   5   4        4.39        6.34      3.92 o 
   2   5   4        0.47       -1.98      3.56 o 
   3   5   4      161.34      169.38      9.52 o 
   4   5   4        2.32        2.44      3.61 o 
   5   5   4       78.74       70.81      7.55 o 
   6   5   4       13.11       12.67      4.74 o 
   7   5   4        6.49        4.44      4.75 o 
   8   5   4        9.55       12.67      4.74 o 
   9   5   4       24.87       20.33      5.86 o 
  10   5   4       53.69       50.13      8.32 o 
  11   5   4        0.00       -1.09      4.38 o 
  12   5   4       31.42       28.56      6.72 o 
  13   5   4       10.27        8.04      5.52 o 
  14   5   4       22.53       20.70      6.42 o 
 -10   6   4        0.01       -2.38      3.92 o 
  -9   6   4        1.66       -1.32      4.17 o 
  -8   6   4        7.14        7.52      4.48 o 
  -7   6   4       32.97       46.75      6.72 o 
  -6   6   4       27.06       15.65     10.69 o 
  -5   6   4        0.15        0.49      3.61 o 
  -4   6   4        0.62        2.50      3.61 o 
  -3   6   4        0.41       -3.96      4.75 o 
  -2   6   4       11.57       16.84      5.30 o 
  -1   6   4       14.58       19.87      7.13 o 
   0   6   4        3.18        6.23      4.17 o 
   1   6   4       14.76        6.15      3.60 o 
   2   6   4       75.32       77.17      8.11 o 
   3   6   4      109.52      134.26     10.08 o 
   4   6   4       51.12       51.93      7.92 o 
   5   6   4        0.84        2.42      4.74 o 
   6   6   4        0.23        2.05      5.54 o 
   7   6   4        0.45        0.00      4.48 o 
   8   6   4       10.88        8.50      5.30 o 
   9   6   4       16.16        7.30      5.30 o 
 -22   1   5       39.09       43.40      7.13 o 
 -21   1   5        2.20        7.13      4.48 o 
 -20   1   5        6.42        9.90      4.48 o 
 -19   1   5       17.27       20.71      3.94 o 
 -18   1   5        2.16       -1.88      2.50 o 
 -17   1   5       71.08       56.39      6.38 o 
 -16   1   5       69.97       58.90      4.40 o 
 -15   1   5       44.43       42.00      3.94 o 
 -14   1   5     2081.93     2042.59     22.69 o 
 -13   1   5      377.01      340.62      8.05 o 
 -12   1   5       22.30       26.24      2.96 o 
 -11   1   5       39.03       34.24      2.74 o 
 -10   1   5      527.98      535.92      7.38 o 
  -9   1   5       98.13      111.44      4.00 o 
  -8   1   5     1534.38     1662.46     20.24 o 
  -7   1   5       89.20       84.68      2.55 o 
  -6   1   5      364.73      368.65      5.96 o 
  -5   1   5     1044.66     1045.84      8.10 o 
  -4   1   5      503.19      502.10      5.28 o 
  -3   1   5       56.38       61.75      1.84 o 
  -2   1   5        6.36        5.69      1.87 o 
  -1   1   5     1975.43     1862.09     16.72 o 
   0   1   5      879.99      904.72     22.26 o 
   1   1   5      585.13      596.38      6.33 o 
   2   1   5      662.34      638.89      6.73 o 
   3   1   5       24.70       31.73      2.63 o 
   4   1   5        1.44        2.06      0.93 o 
   5   1   5       46.81       41.03      2.58 o 
   6   1   5       33.46       39.10      3.09 o 
   7   1   5       28.71       33.57      2.04 o 
   8   1   5      166.55      180.74      9.72 o 
   9   1   5        0.02        3.16      1.71 o 
  10   1   5      127.69      134.88      7.23 o 
  11   1   5      251.05      268.60      7.41 o 
  12   1   5      165.64      169.42      6.33 o 
  13   1   5        1.11        4.22      2.29 o 
  14   1   5      206.26      193.32      6.97 o 
  15   1   5        0.07       -3.70      2.47 o 
  16   1   5       43.54       41.20      5.60 o 
  17   1   5      288.37      283.90     32.08 o 
  18   1   5       27.27       43.45      6.73 o 
  19   1   5        2.42        2.38      3.92 o 
  20   1   5        0.02        2.22      4.17 o 
 -21   2   5        7.39        8.33      4.25 o 
 -20   2   5        1.53        2.38      3.48 o 
 -19   2   5        5.52        5.78      3.26 o 
 -18   2   5        0.01       -2.48      2.56 o 
 -17   2   5        0.12       -0.25      2.56 o 
 -16   2   5       72.66       67.84      4.99 o 
 -15   2   5       25.37       21.04      5.33 o 
 -14   2   5      911.08      890.95     14.46 o 
 -13   2   5       60.11       61.49      4.25 o 
 -12   2   5        0.99        1.85      2.10 o 
 -11   2   5        0.95        0.99      1.58 o 
 -10   2   5       22.57       23.34      4.23 o 
  -9   2   5       34.11       32.86      2.52 o 
  -8   2   5      649.45      663.48      7.49 o 
  -7   2   5       12.88       12.20      1.94 o 
  -6   2   5      527.38      566.75      7.19 o 
  -5   2   5     2489.60     2614.03     23.04 o 
  -4   2   5       14.61       13.04      1.49 o 
  -3   2   5       18.67       20.54      1.26 o 
  -2   2   5      106.39      104.99      8.32 o 
  -1   2   5      108.12       92.63      3.79 o 
   0   2   5        0.44        1.15      2.14 o 
   1   2   5      407.77      412.26     11.48 o 
   2   2   5     1978.74     2093.51     46.99 o 
   3   2   5       13.59        9.34      0.97 o 
   4   2   5      505.41      525.58      5.71 o 
   5   2   5      135.36      139.61      5.41 o 
   6   2   5       79.12       91.17      2.63 o 
   7   2   5       15.44       16.30      1.57 o 
   8   2   5      204.88      196.88      4.69 o 
   9   2   5      101.85      101.29      4.77 o 
  10   2   5        1.92        2.38      1.95 o 
  11   2   5      964.35      953.09     18.54 o 
  12   2   5        0.06        3.68      2.41 o 
  13   2   5       13.21       12.23      2.87 o 
  14   2   5      127.32      125.00      9.00 o 
  15   2   5        0.17        0.53      2.74 o 
  16   2   5        6.04        2.49      3.15 o 
  17   2   5        9.33       12.28      4.48 o 
  18   2   5       24.01       26.67      6.73 o 
  19   2   5        1.17        1.90      4.36 o 
 -20   3   5        0.05       -1.58      6.34 o 
 -19   3   5       22.16       28.19      4.99 o 
 -18   3   5        8.24       13.07      3.90 o 
 -17   3   5        2.52       -1.33      4.98 o 
 -16   3   5        0.26        0.26      2.74 o 
 -15   3   5        0.17        0.23      2.26 o 
 -14   3   5       20.83       13.54      4.25 o 
 -13   3   5       30.93       36.11      3.59 o 
 -12   3   5       14.32        8.74      3.21 o 
 -11   3   5       25.93       37.85      3.37 o 
 -10   3   5       52.42       46.55      4.62 o 
  -9   3   5       14.00       11.22      2.19 o 
  -8   3   5        7.89       12.21      2.10 o 
  -7   3   5        7.78        5.88      1.95 o 
  -6   3   5       51.81       51.35      5.38 o 
  -5   3   5       39.48       37.33      3.14 o 
  -4   3   5       16.45       19.55      4.61 o 
  -3   3   5      749.71      771.29     14.64 o 
  -2   3   5      877.82      893.62     28.12 o 
  -1   3   5      134.41      124.43      6.28 o 
   0   3   5      636.92      605.47     12.43 o 
   1   3   5        2.40        0.79      2.61 o 
   2   3   5        6.51        7.04      2.47 o 
   3   3   5      131.72      114.39      9.11 o 
   4   3   5      180.78      167.13     10.30 o 
   5   3   5       12.60       12.28      3.36 o 
   6   3   5      240.55      248.93      9.90 o 
   7   3   5        7.34        9.82      2.31 o 
   8   3   5        0.19        2.21      1.95 o 
   9   3   5       18.84       16.89      2.97 o 
  10   3   5        0.01        1.03      2.41 o 
  11   3   5      390.27      361.85     14.35 o 
  12   3   5       15.13       10.48      3.14 o 
  13   3   5       26.76       28.96      5.60 o 
  14   3   5      125.86      128.71      8.96 o 
  15   3   5        4.69        1.16      6.34 o 
  16   3   5       31.36       28.13      5.86 o 
  17   3   5        5.74        0.32      4.17 o 
  18   3   5        0.30        7.13      7.13 o 
 -18   4   5        9.81        3.68      4.74 o 
 -17   4   5        9.81       12.25      4.74 o 
 -16   4   5       11.06       11.09      4.48 o 
 -15   4   5        7.36        7.02      4.17 o 
 -14   4   5        2.81       -3.56      3.36 o 
 -13   4   5        1.22        1.58      3.36 o 
 -12   4   5       39.27       29.63      5.30 o 
 -11   4   5      956.07      921.61     20.39 o 
 -10   4   5        4.90        5.91      3.61 o 
  -9   4   5        2.37        2.02      3.96 o 
  -8   4   5       16.98       21.33      4.36 o 
  -7   4   5       67.94       72.89     10.69 o 
  -6   4   5       36.88       38.75     13.07 o 
  -5   4   5       38.66       37.94      4.69 o 
  -4   4   5      485.23      481.67     11.93 o 
  -3   4   5      539.58      535.83     13.64 o 
  -2   4   5      193.34      216.01      8.91 o 
  -1   4   5      571.20      578.59     14.77 o 
   0   4   5        4.59        3.67      3.17 o 
   1   4   5       22.56       20.50      4.17 o 
   2   4   5        4.23        3.17      2.80 o 
   3   4   5        0.24       -0.79      2.47 o 
   4   4   5        0.26        1.19      2.80 o 
   5   4   5        2.92        8.53      3.61 o 
   6   4   5      293.59      269.76     11.20 o 
   7   4   5        9.57        7.92      3.92 o 
   8   4   5       39.47       35.71      5.60 o 
   9   4   5       24.17       18.22      5.04 o 
  10   4   5        9.73       12.77      5.54 o 
  11   4   5        1.22        0.67      3.61 o 
  12   4   5        0.00       -0.79      3.92 o 
  13   4   5        2.70        8.71      4.48 o 
  14   4   5      238.79      243.18     12.88 o 
  15   4   5        0.25        3.56      4.48 o 
  16   4   5        9.91        5.92     12.67 o 
 -15   5   5       20.40       25.57      6.16 o 
 -14   5   5        4.08        3.33      4.17 o 
 -13   5   5        4.89        1.58      3.92 o 
 -12   5   5       31.43       26.89      5.30 o 
 -11   5   5       13.48       14.77      4.74 o 
 -10   5   5       29.58       21.44      5.04 o 
  -9   5   5        4.13       11.25      4.17 o 
  -8   5   5       44.46       34.50      5.60 o 
  -7   5   5        0.26        1.19      3.36 o 
  -6   5   5        3.04        2.38      3.36 o 
  -5   5   5        3.69        5.15      3.92 o 
  -4   5   5       10.72       11.88      3.92 o 
  -3   5   5        2.46        2.90      2.74 o 
  -2   5   5       37.92       31.22      5.04 o 
  -1   5   5        0.81        0.00      3.96 o 
   0   5   5       86.69       90.99      8.71 o 
   1   5   5       59.38       54.45      9.90 o 
   2   5   5        0.00       -2.38      3.04 o 
   3   5   5      146.64      157.92     12.67 o 
   4   5   5      137.35      153.29     13.47 o 
   5   5   5      245.26      244.36     11.76 o 
   6   5   5       81.90       66.00      9.11 o 
   7   5   5        1.04        3.85      6.34 o 
   8   5   5        8.97        3.06      4.17 o 
   9   5   5       15.10        4.36      4.38 o 
  10   5   5        0.00       -2.77      3.92 o 
  11   5   5        1.37       -3.33      4.17 o 
  12   5   5       49.53       53.49     14.26 o 
  13   5   5        2.54        2.54      5.30 o 
 -10   6   5        5.06       -0.21      4.17 o 
  -9   6   5       17.33       17.88      5.30 o 
  -8   6   5        7.46        5.69      4.38 o 
  -7   6   5       12.87       15.05      5.04 o 
  -6   6   5        3.58        6.34      4.17 o 
  -5   6   5       13.63       13.82      4.95 o 
  -4   6   5       16.56       13.86      5.04 o 
  -3   6   5        0.21       -3.17      3.61 o 
  -2   6   5        0.67        1.58      3.92 o 
  -1   6   5       61.38       72.30      7.84 o 
   0   6   5       33.60       29.96      6.16 o 
   1   6   5        9.38       10.09      4.06 o 
   2   6   5       49.74       61.74      7.55 o 
   3   6   5      187.96      224.83     12.03 o 
   4   6   5      116.53      128.02     10.08 o 
   5   6   5       12.22        5.25      5.54 o 
   6   6   5       11.77        5.15      5.04 o 
   7   6   5        2.56        1.98      4.48 o 
   8   6   5        0.10       -2.47      4.74 o 
 -22   0   6      164.88      280.39     19.01 o 
 -21   0   6        4.53        4.75      6.34 o 
 -20   0   6       33.49       42.77      8.71 o 
 -19   0   6       43.72       41.98      7.92 o 
 -18   0   6       23.08       23.76      6.34 o 
 -17   0   6        8.43        8.71      4.75 o 
 -16   0   6        1.10        0.00      3.96 o 
 -15   0   6      184.00      171.62      9.50 o 
 -14   0   6        0.62        4.97      3.04 o 
 -13   0   6      301.90      308.49      9.23 o 
 -12   0   6     1900.38     1785.93     25.35 o 
 -11   0   6        6.15       11.74      2.80 o 
 -10   0   6       54.29       52.59      3.20 o 
  -9   0   6      213.00      218.01      5.83 o 
  -8   0   6      345.84      334.22      6.24 o 
  -7   0   6       10.31       11.55      1.57 o 
  -6   0   6      961.93      903.60      9.13 o 
  -5   0   6      792.95      756.58      7.93 o 
  -4   0   6     1260.61     1196.13     11.83 o 
  -3   0   6      251.96      224.25      4.40 o 
  -2   0   6     3361.46     3032.43     24.36 o 
  -1   0   6      252.11      212.05      5.30 o 
   0   0   6        0.81        0.79      1.98 o 
   1   0   6      127.05      101.39      3.92 o 
   2   0   6      191.35      173.07      5.04 o 
   3   0   6     2712.74     2613.42     34.06 o 
   4   0   6      854.38      778.27     12.03 o 
   5   0   6       82.05       66.67      3.61 o 
   6   0   6       23.92       24.48      2.80 o 
   7   0   6       45.91       36.59      3.04 o 
   8   0   6     1309.30     1328.03     19.80 o 
   9   0   6      854.59      866.56     14.43 o 
  10   0   6        0.55        4.19      1.90 o 
  11   0   6      117.06      112.47      7.52 o 
  12   0   6       74.66       74.64      4.95 o 
  13   0   6        8.49        3.96      3.96 o 
  14   0   6        0.23       -1.58      3.96 o 
  15   0   6        3.23       11.09      5.54 o 
  16   0   6       91.94       91.88     11.09 o 
  17   0   6      301.39      236.04     15.84 o 
  18   0   6        6.81       13.47      7.13 o 
  19   0   6        4.90        5.54      6.34 o 
  20   0   6        0.21        0.79      5.54 o 
 -21   1   6        0.17        3.27      4.36 o 
 -20   1   6        0.00        1.58      3.92 o 
 -19   1   6       10.05        5.13      4.38 o 
 -18   1   6       66.34       64.96     10.46 o 
 -17   1   6       31.57       21.79      3.79 o 
 -16   1   6      134.15      113.70      5.78 o 
 -15   1   6      120.85      118.06      5.45 o 
 -14   1   6      223.97      245.12      9.25 o 
 -13   1   6       60.34       56.00      3.79 o 
 -12   1   6      492.68      457.86      8.96 o 
 -11   1   6      386.77      364.04      7.75 o 
 -10   1   6       14.19       17.22      1.98 o 
  -9   1   6       23.77       22.01      1.69 o 
  -8   1   6      711.88      693.83      7.66 o 
  -7   1   6      126.16      128.69      2.95 o 
  -6   1   6      404.47      416.93      5.05 o 
  -5   1   6      121.63      120.49      2.66 o 
  -4   1   6      797.86      775.68      8.21 o 
  -3   1   6       11.65       18.68      1.15 o 
  -2   1   6       71.26       71.99      3.54 o 
  -1   1   6      124.91      134.30      3.20 o 
   0   1   6     1683.15     1647.37     12.94 o 
   1   1   6      189.51      202.66      4.34 o 
   2   1   6     4060.07     4074.86     27.09 o 
   3   1   6     3302.50     3267.09     22.76 o 
   4   1   6        3.05        6.90      1.26 o 
   5   1   6       48.93       44.57      2.28 o 
   6   1   6      191.64      195.74      4.34 o 
   7   1   6      380.91      361.05      5.94 o 
   8   1   6      182.06      167.14      4.25 o 
   9   1   6      373.58      353.61      8.12 o 
  10   1   6       41.95       48.10      3.79 o 
  11   1   6      115.80      119.70      7.68 o 
  12   1   6       20.35       17.86      3.02 o 
  13   1   6      167.95      189.20      6.83 o 
  14   1   6       59.51       63.88      5.11 o 
  15   1   6        2.82        1.19      2.80 o 
  16   1   6        0.78        1.98      3.36 o 
  17   1   6       73.45       72.22      7.28 o 
  18   1   6        0.06        0.55      3.61 o 
  19   1   6        2.83        3.17      3.92 o 
  20   1   6        8.90        0.48      4.75 o 
 -21   2   6        5.86        2.80      6.34 o 
 -20   2   6        0.33        3.20      3.48 o 
 -19   2   6       27.98       30.39      4.57 o 
 -18   2   6      105.74      105.43      6.40 o 
 -17   2   6       15.20        8.61      3.38 o 
 -16   2   6      202.99      184.33      7.29 o 
 -15   2   6        4.69        2.49      2.26 o 
 -14   2   6      501.51      488.15     11.78 o 
 -13   2   6       32.94       31.87      3.13 o 
 -12   2   6       15.17       18.13      2.95 o 
 -11   2   6      110.60      109.37      4.40 o 
 -10   2   6        8.48        8.91      1.92 o 
  -9   2   6        3.66        5.76      2.52 o 
  -8   2   6      421.73      421.12      6.44 o 
  -7   2   6        0.03       -0.19      1.08 o 
  -6   2   6      419.37      458.03      6.39 o 
  -5   2   6        0.96        3.17      1.49 o 
  -4   2   6        5.45        2.75      1.84 o 
  -3   2   6       14.91       17.88      2.40 o 
  -2   2   6      100.47      100.26      4.06 o 
  -1   2   6      117.36      126.80      4.53 o 
   0   2   6      998.53      967.29     13.29 o 
   1   2   6       11.78       20.18      2.41 o 
   2   2   6      408.04      369.15      5.18 o 
   3   2   6     1791.09     1817.87     26.64 o 
   4   2   6      222.62      228.10      7.66 o 
   5   2   6       19.23       21.44      1.99 o 
   6   2   6       69.94       72.69      3.20 o 
   7   2   6       49.54       40.86      3.75 o 
   8   2   6       31.13       31.98      3.14 o 
   9   2   6       29.48       25.53      3.02 o 
  10   2   6      225.29      232.89     15.13 o 
  11   2   6      952.20      937.65     15.08 o 
  12   2   6      295.54      288.55     12.38 o 
  13   2   6      122.33      129.05     11.56 o 
  14   2   6       23.58       31.15      6.97 o 
  15   2   6       49.51       55.76      5.03 o 
  16   2   6        0.49       -2.23      3.04 o 
  17   2   6        0.21       -0.40      3.36 o 
  18   2   6        0.28        5.54      3.92 o 
  19   2   6       20.65       21.61      5.86 o 
 -19   3   6       17.12       25.97      4.92 o 
 -18   3   6       52.63       58.92      6.12 o 
 -17   3   6        5.45        8.30      3.69 o 
 -16   3   6        2.28        1.98      3.27 o 
 -15   3   6       31.35       35.11      4.73 o 
 -14   3   6       10.16        9.21      3.04 o 
 -13   3   6       26.44       27.55      3.94 o 
 -12   3   6      121.08       90.76      6.65 o 
 -11   3   6      243.05      271.24     15.45 o 
 -10   3   6      185.23      189.50     17.82 o 
  -9   3   6       23.57       35.15      4.74 o 
  -8   3   6        0.73        0.40      2.24 o 
  -7   3   6        6.28        4.22      1.83 o 
  -6   3   6        9.89        7.13      1.95 o 
  -5   3   6        9.81        6.62      1.95 o 
  -4   3   6        0.01       -2.22      1.83 o 
  -3   3   6      439.12      410.97     14.26 o 
  -2   3   6      259.26      250.92      8.56 o 
  -1   3   6       93.19       92.30      6.08 o 
   0   3   6      591.96      562.34     13.08 o 
   1   3   6        0.65        0.79      2.38 o 
   2   3   6      126.98      129.36      6.42 o 
   3   3   6        1.54        0.70      2.47 o 
   4   3   6       64.10       70.22      9.50 o 
   5   3   6      165.10      170.14      8.11 o 
   6   3   6       20.97       30.12      4.48 o 
   7   3   6      171.84      168.11      9.90 o 
   8   3   6       18.95       17.57      5.15 o 
   9   3   6       54.60       43.58      8.71 o 
  10   3   6        7.58        2.23      3.04 o 
  11   3   6      245.52      208.26     10.03 o 
  12   3   6       45.11       49.90      6.42 o 
  13   3   6      176.24      202.40     10.35 o 
  14   3   6      140.66      148.63     10.30 o 
  15   3   6       29.51       34.13      6.16 o 
  16   3   6        0.18        3.56      4.48 o 
  17   3   6        1.04        2.56      4.74 o 
 -17   4   6        0.82        0.00      3.92 o 
 -16   4   6       18.13       22.70      5.30 o 
 -15   4   6       10.36       11.93      5.94 o 
 -14   4   6        1.56       -1.19      3.36 o 
 -13   4   6        8.74        5.54      3.96 o 
 -12   4   6       38.54       41.43      5.60 o 
 -11   4   6      430.79      430.74     14.21 o 
 -10   4   6      656.65      687.83     17.58 o 
  -9   4   6        2.75        1.73      3.04 o 
  -8   4   6        8.27        2.52      3.04 o 
  -7   4   6       35.35       32.70      9.11 o 
  -6   4   6        9.08        8.78      3.22 o 
  -5   4   6       16.91       11.96      2.87 o 
  -4   4   6        0.04       -3.79      4.33 o 
  -3   4   6     1088.83     1073.29     20.52 o 
  -2   4   6      269.26      256.63     13.47 o 
  -1   4   6        2.47        2.38      3.36 o 
   0   4   6      148.70      146.55     11.09 o 
   1   4   6        1.45       -1.98      2.80 o 
   2   4   6       22.68       17.19      5.94 o 
   3   4   6        0.09       -1.19      2.80 o 
   4   4   6       98.37       97.71      7.55 o 
   5   4   6       39.70       39.67      5.60 o 
   6   4   6      198.88      178.87      9.79 o 
   7   4   6       60.90       47.74     13.07 o 
   8   4   6        5.91        3.96      5.15 o 
   9   4   6        3.30        5.00      3.61 o 
  10   4   6        0.87        3.47      5.54 o 
  11   4   6        7.42       16.11      4.95 o 
  12   4   6        9.38        7.92      4.48 o 
  13   4   6        0.01       -2.53      4.17 o 
  14   4   6       64.65       49.04      7.55 o 
  15   4   6       50.06       46.31      9.90 o 
 -14   5   6       20.22       17.26      7.92 o 
 -13   5   6       20.22       12.86      4.74 o 
 -12   5   6        9.22        3.17      3.92 o 
 -11   5   6       67.80       69.75      7.55 o 
 -10   5   6       27.02       19.01      5.04 o 
  -9   5   6        4.88        0.06      3.61 o 
  -8   5   6       40.50       40.32      6.16 o 
  -7   5   6        7.90        8.55      4.17 o 
  -6   5   6       15.14        9.82      4.17 o 
  -5   5   6        3.21        2.77      3.36 o 
  -4   5   6       21.06       24.63      5.30 o 
  -3   5   6      197.45      188.47     14.18 o 
  -2   5   6        1.81        0.37      5.54 o 
  -1   5   6       96.22      106.39     21.78 o 
   0   5   6        0.51       -0.50      3.04 o 
   1   5   6       19.87       20.34      7.52 o 
   2   5   6       22.47       12.67      4.48 o 
   3   5   6       22.83       22.57      5.60 o 
   4   5   6       21.79       32.73     10.30 o 
   5   5   6       29.01       20.45      5.30 o 
   6   5   6        7.65        3.85      4.17 o 
   7   5   6        8.17       -0.79      3.92 o 
   8   5   6        0.01       -0.57      6.73 o 
   9   5   6        1.55        1.19      4.48 o 
  10   5   6        3.17        0.40      5.15 o 
  11   5   6        2.51       -0.32      4.75 o 
  12   5   6        0.00        0.19      4.74 o 
  -9   6   6       19.57       28.96     11.49 o 
  -8   6   6       24.79       33.80      9.11 o 
  -7   6   6        1.06        5.86      4.17 o 
  -6   6   6        0.68        0.00      3.61 o 
  -5   6   6       46.90       54.10      7.22 o 
  -4   6   6        1.68        2.74      3.61 o 
  -3   6   6        0.91        0.79      3.92 o 
  -2   6   6       27.44       19.68      5.30 o 
  -1   6   6        4.95        0.95      3.95 o 
   0   6   6       31.63       35.29      6.16 o 
   1   6   6        5.52        6.15      3.79 o 
   2   6   6       95.82       98.73      9.23 o 
   3   6   6        1.74        0.79      5.04 o 
   4   6   6      103.44      117.62     10.08 o 
   5   6   6       17.13       24.55      6.72 o 
   6   6   6       15.45       15.01      5.86 o 
   7   6   6        8.94        5.42      5.30 o 
 -21   1   7        2.80        1.11      7.13 o 
 -20   1   7        0.25       -1.83      3.23 o 
 -19   1   7        2.98        4.42      3.14 o 
 -18   1   7        0.19       -1.85      2.74 o 
 -17   1   7        9.66        4.51      2.87 o 
 -16   1   7      113.30      110.52      7.75 o 
 -15   1   7       32.33       32.01      3.79 o 
 -14   1   7      226.54      211.17      7.13 o 
 -13   1   7        0.76        5.42      4.14 o 
 -12   1   7      739.80      685.61     15.05 o 
 -11   1   7       54.68       68.88      5.70 o 
 -10   1   7       12.81       11.09      1.57 o 
  -9   1   7      109.70      109.36      3.31 o 
  -8   1   7       14.05       11.55      1.46 o 
  -7   1   7      104.48       87.63      2.62 o 
  -6   1   7      617.60      658.03      7.10 o 
  -5   1   7     1518.62     1555.01     10.86 o 
  -4   1   7      100.39      101.04      2.21 o 
  -3   1   7      127.34      124.06      2.83 o 
  -2   1   7       72.20       70.13      2.23 o 
  -1   1   7      441.22      429.48     10.86 o 
   0   1   7     4849.65     4525.66     29.54 o 
   1   1   7     1565.30     1479.65     12.56 o 
   2   1   7      110.93      111.33      3.28 o 
   3   1   7     1689.03     1634.63     16.64 o 
   4   1   7       50.01       61.73      2.76 o 
   5   1   7       64.24       66.08      2.81 o 
   6   1   7       20.29       23.93      2.81 o 
   7   1   7        9.07        8.25      1.51 o 
   8   1   7      129.35      129.66      3.92 o 
   9   1   7      195.03      194.49      4.93 o 
  10   1   7       17.05       18.33      2.74 o 
  11   1   7        0.54        5.28      2.29 o 
  12   1   7      142.83      161.49      8.24 o 
  13   1   7      189.82      195.62      6.95 o 
  14   1   7        0.16        6.34      2.99 o 
  15   1   7       14.13       13.73      4.17 o 
  16   1   7      100.99      117.35      8.67 o 
  17   1   7       12.40        9.90      4.48 o 
  18   1   7        0.00       -1.58      6.34 o 
  19   1   7        7.86        8.71      5.04 o 
 -20   2   7        0.85       -1.17      3.33 o 
 -19   2   7        0.01       -4.54      3.02 o 
 -18   2   7       13.03       10.64      3.09 o 
 -17   2   7        4.84        4.75      2.77 o 
 -16   2   7       19.36       15.68      3.43 o 
 -15   2   7        0.33       -0.07      2.06 o 
 -14   2   7        0.17        1.87      2.15 o 
 -13   2   7        2.80        4.75      2.15 o 
 -12   2   7        0.87        2.23      1.92 o 
 -11   2   7      119.11      118.26      4.55 o 
 -10   2   7      153.82      164.70      5.60 o 
  -9   2   7      125.67      128.71      6.40 o 
  -8   2   7       94.61       93.75      3.20 o 
  -7   2   7       26.09       24.67      1.99 o 
  -6   2   7       92.17      102.67      3.32 o 
  -5   2   7       59.62       72.59      4.79 o 
  -4   2   7        1.02        0.59      1.19 o 
  -3   2   7       15.14       16.23      2.06 o 
  -2   2   7       64.42       57.70      7.44 o 
  -1   2   7      421.25      425.63      8.33 o 
   0   2   7     1182.65     1141.11     14.59 o 
   1   2   7      273.21      251.79      7.26 o 
   2   2   7       95.44       94.17      4.25 o 
   3   2   7        1.72        0.72      1.48 o 
   4   2   7      346.71      325.94      7.56 o 
   5   2   7       75.22       78.89      3.35 o 
   6   2   7       41.99       44.73      2.86 o 
   7   2   7       41.86       42.12      2.81 o 
   8   2   7        1.47       -1.35      1.63 o 
   9   2   7       34.22       37.94      3.73 o 
  10   2   7      402.50      426.55      9.98 o 
  11   2   7        9.72       12.84      3.40 o 
  12   2   7        0.12        3.71      2.56 o 
  13   2   7      177.31      171.47      7.24 o 
  14   2   7       53.66       68.31      5.39 o 
  15   2   7        7.36        3.25      4.09 o 
  16   2   7       32.61       42.77      9.50 o 
  17   2   7       18.73       26.93      8.71 o 
  18   2   7        3.53       11.09      7.13 o 
 -19   3   7        1.81        8.32      4.16 o 
 -18   3   7        6.90        4.23      3.79 o 
 -17   3   7       11.01        6.76      3.60 o 
 -16   3   7       75.03       64.74      5.94 o 
 -15   3   7       23.62       24.32      4.06 o 
 -14   3   7        0.02        2.38      2.56 o 
 -13   3   7       88.04       84.33      6.98 o 
 -12   3   7       56.83       52.23     13.07 o 
 -11   3   7      644.26      608.66     30.10 o 
 -10   3   7        0.79        2.11      2.47 o 
  -9   3   7       13.23        7.85      3.22 o 
  -8   3   7       73.62       73.25      6.73 o 
  -7   3   7       85.76       88.68      4.51 o 
  -6   3   7       34.66       32.49      3.14 o 
  -5   3   7        0.12       -0.79      1.83 o 
  -4   3   7      172.79      176.43      6.17 o 
  -3   3   7      134.99      115.95      6.08 o 
  -2   3   7      278.37      279.78      9.13 o 
  -1   3   7      286.21      264.28      9.13 o 
   0   3   7       70.35       65.95      6.73 o 
   1   3   7       21.59       19.66      5.54 o 
   2   3   7       70.45       65.75      5.60 o 
   3   3   7      227.10      236.00     22.18 o 
   4   3   7       35.21       42.94      6.34 o 
   5   3   7        1.87        2.50      2.10 o 
   6   3   7      145.60      155.23      6.34 o 
   7   3   7        0.53       -2.38      2.80 o 
   8   3   7        0.37       -0.36      3.04 o 
   9   3   7       27.25       28.60      5.04 o 
  10   3   7       13.29        6.95      3.61 o 
  11   3   7        7.23        1.40      5.94 o 
  12   3   7       17.70       25.75      5.60 o 
  13   3   7       47.29       55.45      7.28 o 
  14   3   7      233.59      277.21     15.45 o 
  15   3   7      144.52      138.68     15.05 o 
  16   3   7        2.87        3.17      5.54 o 
  17   3   7       10.37        7.55     11.09 o 
 -17   4   7        2.66       -1.11      4.75 o 
 -16   4   7        6.74        0.21      8.71 o 
 -15   4   7        5.13        6.73      4.48 o 
 -14   4   7        2.42        2.50      3.61 o 
 -13   4   7        0.00       -3.56      3.36 o 
 -12   4   7      138.94      109.57     15.05 o 
 -11   4   7        4.73        3.17      3.36 o 
 -10   4   7       70.72       81.24      7.28 o 
  -9   4   7       71.61       63.78      6.72 o 
  -8   4   7       48.93       60.53      6.42 o 
  -7   4   7        6.24        4.95      5.94 o 
  -6   4   7       10.80        5.12      5.54 o 
  -5   4   7        7.08        7.13      2.74 o 
  -4   4   7      121.48      111.96      6.05 o 
  -3   4   7     1329.37     1336.04     36.44 o 
  -2   4   7      146.78      163.50      9.26 o 
  -1   4   7      121.88      129.73     11.49 o 
   0   4   7       15.54       24.67      4.74 o 
   1   4   7       29.56       35.58      5.30 o 
   2   4   7        2.33        1.01      3.04 o 
   3   4   7        1.77        5.62      3.56 o 
   4   4   7        5.78        3.63      4.36 o 
   5   4   7       97.80       83.12      7.22 o 
   6   4   7      157.77      170.51      9.47 o 
   7   4   7      131.80      107.65      8.40 o 
   8   4   7       34.33       30.14      7.52 o 
   9   4   7        3.56        9.45      4.17 o 
  10   4   7        1.64        0.18      3.61 o 
  11   4   7       17.24       12.77      5.15 o 
  12   4   7       10.51       14.92      5.30 o 
  13   4   7      154.08      163.19     20.99 o 
  14   4   7        2.05        4.75      5.04 o 
  15   4   7       59.30       59.37     22.97 o 
 -14   5   7        2.87        3.17      3.96 o 
 -13   5   7        0.25        1.95      3.61 o 
 -12   5   7       15.92       11.88      5.04 o 
 -11   5   7       16.30        9.40      4.17 o 
 -10   5   7      109.40       99.38      8.67 o 
  -9   5   7       98.47      110.47      8.67 o 
  -8   5   7       44.49       40.44      6.42 o 
  -7   5   7       29.26       33.70      5.86 o 
  -6   5   7        8.35        3.53      3.61 o 
  -5   5   7       16.52       14.91      7.52 o 
  -4   5   7       12.37        7.39      4.17 o 
  -3   5   7      194.59      190.54      8.21 o 
  -2   5   7       98.28      100.79     14.65 o 
  -1   5   7        0.97       -2.77      2.87 o 
   0   5   7        0.19        1.46      3.61 o 
   1   5   7       30.35       33.95      5.60 o 
   2   5   7        6.07        1.52      3.61 o 
   3   5   7        0.07       -1.98      3.92 o 
   4   5   7        3.36        0.67      6.73 o 
   5   5   7        7.21        7.92      4.48 o 
   6   5   7      146.82      115.54      9.23 o 
   7   5   7        8.94       11.00      4.74 o 
   8   5   7        0.31        3.17      4.48 o 
   9   5   7        1.15       -4.69      4.36 o 
  10   5   7        0.14       -4.98      4.36 o 
  11   5   7        2.94       -1.68      4.74 o 
  12   5   7        7.18        4.36      5.04 o 
  -8   6   7       21.97       15.92      5.86 o 
  -7   6   7       35.34       45.15      7.22 o 
  -6   6   7       16.24       18.61      5.52 o 
  -5   6   7        4.79        5.13      9.11 o 
  -4   6   7        6.27        6.73      4.48 o 
  -3   6   7        8.29        1.74      4.17 o 
  -2   6   7        0.08       -1.81      4.36 o 
  -1   6   7       17.23       31.29      6.72 o 
   0   6   7       14.96       14.65      5.04 o 
   1   6   7        2.22       -0.11      4.83 o 
   2   6   7        6.07       -0.89      4.74 o 
   3   6   7       47.14       41.56      7.55 o 
   4   6   7        0.67        2.94      4.74 o 
   5   6   7        0.00        0.40      4.48 o 
   6   6   7        5.65        4.75      5.04 o 
 -21   0   8        0.13        1.58      6.34 o 
 -20   0   8       38.33       65.74     10.30 o 
 -19   0   8       30.22       34.06      7.92 o 
 -18   0   8       25.99       25.35      7.13 o 
 -17   0   8        7.38       13.47      6.34 o 
 -16   0   8       17.16       10.61      8.32 o 
 -15   0   8      268.15      262.57      9.90 o 
 -14   0   8     2144.23     2114.94     28.25 o 
 -13   0   8      299.25      286.04      9.23 o 
 -12   0   8        0.32        2.67      2.03 o 
 -11   0   8      834.84      842.26     12.58 o 
 -10   0   8       45.07       45.18      3.02 o 
  -9   0   8       18.31       18.28      1.99 o 
  -8   0   8      201.47      194.92      4.49 o 
  -7   0   8      231.23      233.10      4.89 o 
  -6   0   8      868.09      787.64     10.12 o 
  -5   0   8      714.61      747.22      9.53 o 
  -4   0   8      888.11      895.29     10.58 o 
  -3   0   8      515.05      502.20      7.43 o 
  -2   0   8     1000.76      968.12     13.12 o 
  -1   0   8        3.04        2.81      1.48 o 
   0   0   8     1276.73     1273.69     16.80 o 
   1   0   8      834.32      866.22     13.15 o 
   2   0   8     2034.22     2032.62     23.24 o 
   3   0   8      402.99      367.20      8.40 o 
   4   0   8      117.05      120.62      5.30 o 
   5   0   8       67.67       72.77      4.17 o 
   6   0   8        0.32       -1.58      1.68 o 
   7   0   8        3.10        5.54      2.24 o 
   8   0   8        3.73        1.58      2.24 o 
   9   0   8      205.57      207.52      7.42 o 
  10   0   8       84.00       84.11      5.54 o 
  11   0   8      285.57      302.84      9.33 o 
  12   0   8       72.29       78.42      8.71 o 
  13   0   8      168.29      195.64     13.47 o 
  14   0   8      139.52      163.17     12.67 o 
  15   0   8       44.42       40.40      8.71 o 
  16   0   8       14.48       16.63      7.13 o 
  17   0   8        0.03        3.96      5.54 o 
  18   0   8       36.95       52.28     10.30 o 
  19   0   8        0.06        5.54      6.34 o 
 -21   1   8       16.26       17.21     10.69 o 
 -20   1   8        5.21        0.62      4.63 o 
 -19   1   8        0.02       -1.33      3.02 o 
 -18   1   8        0.65        3.72      2.87 o 
 -17   1   8       16.54       14.33      3.33 o 
 -16   1   8        5.36        4.49      2.86 o 
 -15   1   8       17.91       20.63      4.68 o 
 -14   1   8      532.97      537.21     10.75 o 
 -13   1   8      150.31      158.06      5.49 o 
 -12   1   8       34.53       38.65      3.02 o 
 -11   1   8       23.83       26.35      2.29 o 
 -10   1   8       98.43       97.28      3.41 o 
  -9   1   8        0.52        0.06      1.18 o 
  -8   1   8      103.11      111.87      3.32 o 
  -7   1   8      766.06      767.60      7.15 o 
  -6   1   8       26.70       23.28      1.44 o 
  -5   1   8      644.65      651.64      6.13 o 
  -4   1   8       26.93       27.48      1.45 o 
  -3   1   8      395.25      387.99      5.11 o 
  -2   1   8       17.22       22.16      3.19 o 
  -1   1   8      801.89      784.76     14.12 o 
   0   1   8     1785.35     1704.31     18.86 o 
   1   1   8     1496.45     1483.15     13.20 o 
   2   1   8      446.11      433.28      6.42 o 
   3   1   8      150.13      144.53      3.82 o 
   4   1   8        6.62        8.51      1.57 o 
   5   1   8      196.76      217.65      4.77 o 
   6   1   8       25.04       32.43      2.46 o 
   7   1   8      120.19      126.59      4.09 o 
   8   1   8       57.15       61.85      3.19 o 
   9   1   8       84.43       99.52      5.18 o 
  10   1   8       32.01       39.49      3.60 o 
  11   1   8      861.97      866.92     14.24 o 
  12   1   8        5.07        8.71      2.67 o 
  13   1   8       85.71       89.61      5.56 o 
  14   1   8       30.03       38.17      5.60 o 
  15   1   8       27.65       32.49      5.60 o 
  16   1   8        1.91       -0.61      3.61 o 
  17   1   8        7.17       11.09      4.48 o 
  18   1   8        0.12        2.85      4.17 o 
 -20   2   8        1.54        6.86      4.12 o 
 -19   2   8        7.09       12.12      4.06 o 
 -18   2   8        0.48       -5.64      3.76 o 
 -17   2   8       20.87       14.75      4.97 o 
 -16   2   8       18.90       20.29      3.94 o 
 -15   2   8       26.48       19.25      4.05 o 
 -14   2   8        2.23        5.15      2.87 o 
 -13   2   8       82.83       81.52      5.56 o 
 -12   2   8       45.85       53.43      4.53 o 
 -11   2   8       51.40       46.53      4.16 o 
 -10   2   8       25.78       28.39      4.17 o 
  -9   2   8       15.67       18.75      3.67 o 
  -8   2   8      416.78      432.77     13.00 o 
  -7   2   8       14.52       11.47      3.08 o 
  -6   2   8       61.70       74.65      3.45 o 
  -5   2   8      149.21      158.19      5.26 o 
  -4   2   8       59.15       64.42      3.21 o 
  -3   2   8       34.74       28.42      2.55 o 
  -2   2   8       95.34       81.33      4.16 o 
  -1   2   8     1032.27      977.31     18.27 o 
   0   2   8     1383.77     1296.89     17.24 o 
   1   2   8     1278.91     1238.43     15.80 o 
   2   2   8       77.60       74.72      6.97 o 
   3   2   8     1061.09     1059.63     14.70 o 
   4   2   8       38.31       43.39      3.60 o 
   5   2   8        0.52        2.55      1.95 o 
   6   2   8       28.17       31.92      3.26 o 
   7   2   8       30.66       35.73      5.95 o 
   8   2   8       50.74       47.74      5.30 o 
   9   2   8       90.55       99.70      6.98 o 
  10   2   8        1.49        0.58      3.04 o 
  11   2   8      116.68      115.45      8.32 o 
  12   2   8       17.78       27.29      5.30 o 
  13   2   8      166.34      177.28      9.47 o 
  14   2   8        5.28        1.98      3.92 o 
  15   2   8        7.82        5.02      4.17 o 
  16   2   8       13.84       24.55      7.92 o 
  17   2   8       29.45       44.36     10.30 o 
 -19   3   8       65.88       66.53     10.30 o 
 -18   3   8       14.70       13.01      4.56 o 
 -17   3   8        0.09       -3.09      2.87 o 
 -16   3   8        0.16       -0.43      3.45 o 
 -15   3   8       38.08       32.91      5.60 o 
 -14   3   8       11.37       10.69      3.92 o 
 -13   3   8        1.41       -1.37      3.04 o 
 -12   3   8       13.07       14.26      3.92 o 
 -11   3   8      154.57      131.94      7.78 o 
 -10   3   8       11.35        5.11      3.04 o 
  -9   3   8      113.07       97.42      7.52 o 
  -8   3   8      369.88      351.40     21.39 o 
  -7   3   8        0.78       -2.29      1.71 o 
  -6   3   8       50.21       53.20      4.20 o 
  -5   3   8       12.45        6.38      2.41 o 
  -4   3   8      139.78      133.40      5.45 o 
  -3   3   8        0.14        5.54      2.80 o 
  -2   3   8      205.15      201.72     16.24 o 
  -1   3   8      596.80      548.29     13.51 o 
   0   3   8       10.80       16.06      5.54 o 
   1   3   8       25.20       29.58      3.60 o 
   2   3   8       60.81       55.99      4.98 o 
   3   3   8        0.70        0.06      1.95 o 
   4   3   8        0.20        1.58      2.29 o 
   5   3   8       80.88       86.82      5.12 o 
   6   3   8       23.36       23.19      3.48 o 
   7   3   8       20.24       26.95      5.04 o 
   8   3   8       15.85       13.99      4.17 o 
   9   3   8       17.39       18.22      4.74 o 
  10   3   8       27.05       26.47      5.30 o 
  11   3   8       23.49       16.74      8.32 o 
  12   3   8        9.96       11.60      4.75 o 
  13   3   8       78.77       89.47     12.67 o 
  14   3   8       57.46       67.78      8.32 o 
  15   3   8       17.66       24.10      5.86 o 
  16   3   8        6.10        1.82      4.74 o 
 -16   4   8       10.62       13.42      9.11 o 
 -15   4   8        2.02       -3.41      3.61 o 
 -14   4   8        9.10        6.97      4.17 o 
 -13   4   8        7.41        3.85      6.34 o 
 -12   4   8        6.71        6.79      3.80 o 
 -11   4   8       23.49       13.80      7.52 o 
 -10   4   8        2.04        4.45      3.96 o 
  -9   4   8       22.92       21.87      4.74 o 
  -8   4   8        9.98       11.88      3.92 o 
  -7   4   8        0.01        0.86      3.04 o 
  -6   4   8        6.32       -0.79      2.80 o 
  -5   4   8       13.03       10.37      6.55 o 
  -4   4   8       16.07       15.02      3.33 o 
  -3   4   8       11.18        9.55      3.02 o 
  -2   4   8       51.20       45.45      4.63 o 
  -1   4   8      494.93      449.25     36.83 o 
   0   4   8       22.83       21.65      4.48 o 
   1   4   8       37.83       39.24      5.60 o 
   2   4   8        1.92        3.56      3.36 o 
   3   4   8        0.05       -0.29      3.04 o 
   4   4   8        8.58       12.46      4.17 o 
   5   4   8      231.31      225.29     10.91 o 
   6   4   8       76.42       76.99      9.90 o 
   7   4   8        2.82        4.81      4.36 o 
   8   4   8       64.74       57.50      7.92 o 
   9   4   8        1.15        0.73      3.61 o 
  10   4   8        3.66        4.65      4.17 o 
  11   4   8        0.15        4.36      3.92 o 
  12   4   8        4.35       -0.90      4.17 o 
  13   4   8        0.00        6.60      8.32 o 
  14   4   8       15.33       21.80      6.42 o 
 -13   5   8        2.58       -5.41      3.61 o 
 -12   5   8       10.91       13.88      5.30 o 
 -11   5   8      103.31       93.85      8.67 o 
 -10   5   8        0.21        1.24      7.92 o 
  -9   5   8        6.04        1.89      3.61 o 
  -8   5   8       10.81       11.88      4.48 o 
  -7   5   8       40.87       42.17     10.30 o 
  -6   5   8        1.21       -2.23      3.04 o 
  -5   5   8        1.84        2.38      3.96 o 
  -4   5   8        2.96        0.00      3.36 o 
  -3   5   8        3.70       -0.67      2.87 o 
  -2   5   8       19.28       13.33      4.74 o 
  -1   5   8       26.27       32.09      4.86 o 
   0   5   8       16.25       22.31      5.54 o 
   1   5   8       14.23       10.53      4.74 o 
   2   5   8       12.31        8.32      4.38 o 
   3   5   8       34.05       33.64      6.08 o 
   4   5   8        3.99       -2.77      3.92 o 
   5   5   8        1.05        0.79      3.92 o 
   6   5   8       18.21       18.89      5.52 o 
   7   5   8        3.43        2.33      4.74 o 
   8   5   8        1.73       -3.51      5.15 o 
   9   5   8       27.45       21.32      6.42 o 
  10   5   8        3.21       -5.54      4.75 o 
  11   5   8        5.19       13.13      7.92 o 
  -7   6   8        5.16        3.71      4.38 o 
  -6   6   8        1.39        5.94      4.48 o 
  -5   6   8        8.00        0.69      4.17 o 
  -4   6   8       14.85       13.64      4.95 o 
  -3   6   8       26.12       19.01      5.60 o 
  -2   6   8       14.88        9.84      7.92 o 
  -1   6   8       24.02       27.43     15.84 o 
   0   6   8        6.10        5.17      4.74 o 
   1   6   8        2.04        0.45      3.90 o 
   2   6   8        4.06        0.40      5.04 o 
   3   6   8        7.84       12.45      5.86 o 
   4   6   8       23.24       29.30      7.13 o 
 -20   1   9        0.41        2.17      4.99 o 
 -19   1   9        1.09       -2.38      3.20 o 
 -18   1   9        0.24       -3.14      2.74 o 
 -17   1   9       26.57       25.13      3.53 o 
 -16   1   9        5.18       -0.45      2.26 o 
 -15   1   9      105.64      101.24      5.14 o 
 -14   1   9      588.69      594.76     10.45 o 
 -13   1   9      627.02      620.76     12.04 o 
 -12   1   9       31.33       34.62      3.07 o 
 -11   1   9        0.40       -0.14      1.53 o 
 -10   1   9       47.24       47.32      2.51 o 
  -9   1   9       13.14       12.73      1.73 o 
  -8   1   9      175.20      179.31      3.34 o 
  -7   1   9        6.96        4.82      1.08 o 
  -6   1   9      118.83      128.80      3.19 o 
  -5   1   9      485.21      525.89      6.55 o 
  -4   1   9       45.91       53.78      2.37 o 
  -3   1   9      247.68      251.85      4.47 o 
  -2   1   9       93.09       86.68      2.78 o 
  -1   1   9      968.46      943.41     10.06 o 
   0   1   9        5.91        5.54      2.04 o 
   1   1   9      117.32      111.83      4.65 o 
   2   1   9       11.17        9.26      1.61 o 
   3   1   9        8.29        8.89      1.57 o 
   4   1   9       40.07       47.14      2.73 o 
   5   1   9       33.41       35.78      2.62 o 
   6   1   9       87.04       79.88      3.48 o 
   7   1   9       42.93       49.77      3.05 o 
   8   1   9       94.29       98.13      4.09 o 
   9   1   9       30.57       29.26      2.81 o 
  10   1   9       50.50       52.15      4.25 o 
  11   1   9      160.21      183.70      8.76 o 
  12   1   9       81.84       88.08      5.56 o 
  13   1   9        3.46       10.95      2.97 o 
  14   1   9       65.82       72.61      6.98 o 
  15   1   9       29.36       34.87      9.50 o 
  16   1   9        0.53        1.19      3.92 o 
  17   1   9       72.40       70.67      8.11 o 
  18   1   9        7.86        5.54      7.13 o 
 -20   2   9        4.36        3.25      3.98 o 
 -19   2   9        4.23        0.84      3.60 o 
 -18   2   9        1.91        8.20      4.42 o 
 -17   2   9       22.11       26.27      4.63 o 
 -16   2   9      122.86      124.61     13.07 o 
 -15   2   9       10.94        6.05      3.14 o 
 -14   2   9       45.64       42.15      4.53 o 
 -13   2   9       18.82       16.35      3.33 o 
 -12   2   9       71.73       68.91      5.86 o 
 -11   2   9       21.11       22.48      4.17 o 
 -10   2   9       18.90       20.59      3.92 o 
  -9   2   9       11.96       21.85      3.47 o 
  -8   2   9      456.71      494.47      9.54 o 
  -7   2   9       11.53       15.59      2.33 o 
  -6   2   9      139.79      135.89      4.59 o 
  -5   2   9      220.77      220.52      5.83 o 
  -4   2   9        9.97        7.55      1.85 o 
  -3   2   9      274.06      275.35      6.19 o 
  -2   2   9      180.98      166.52      6.58 o 
  -1   2   9        0.74        0.06      1.95 o 
   0   2   9      328.99      300.28     10.47 o 
   1   2   9      235.15      245.48      7.67 o 
   2   2   9      632.58      605.33     13.30 o 
   3   2   9      249.82      242.53      6.95 o 
   4   2   9      138.65      139.54      5.56 o 
   5   2   9        0.28       -1.70      1.95 o 
   6   2   9        0.04       -0.34      1.95 o 
   7   2   9       34.28       32.57      3.60 o 
   8   2   9        8.91       14.62      3.61 o 
   9   2   9        3.52        1.19      3.36 o 
  10   2   9       25.22       31.92     15.05 o 
  11   2   9      225.49      218.55     16.63 o 
  12   2   9        0.71        0.24      3.61 o 
  13   2   9        1.57       10.24      6.73 o 
  14   2   9        6.55        6.23      4.17 o 
  15   2   9        9.47       13.61      4.74 o 
  16   2   9        0.41        0.79      6.34 o 
  17   2   9       34.72       68.12     12.67 o 
 -18   3   9        5.47       12.67      5.04 o 
 -17   3   9       20.99       40.92      6.42 o 
 -16   3   9        3.87       -3.84      3.61 o 
 -15   3   9        2.89       -0.73      3.61 o 
 -14   3   9        0.88       -2.38      5.15 o 
 -13   3   9       17.01       11.93      4.17 o 
 -12   3   9       47.98       51.95      6.08 o 
 -11   3   9       16.93       19.67      4.17 o 
 -10   3   9       86.52       67.41     14.26 o 
  -9   3   9      149.04      127.05      7.55 o 
  -8   3   9       80.30       81.82      6.65 o 
  -7   3   9       45.97       45.01      4.51 o 
  -6   3   9       77.73       81.56      6.34 o 
  -5   3   9      158.88      170.16      6.17 o 
  -4   3   9       14.23       15.81      3.02 o 
  -3   3   9      798.74      792.48     18.61 o 
  -2   3   9       18.81       34.85      6.34 o 
  -1   3   9      302.85      319.61      8.79 o 
   0   3   9        1.75        7.72      2.56 o 
   1   3   9      164.50      169.85      8.32 o 
   2   3   9       68.00       76.23      4.99 o 
   3   3   9        1.96        3.17      2.29 o 
   4   3   9       28.92       29.70      3.79 o 
   5   3   9        8.53        3.35      2.41 o 
   6   3   9        3.39       -4.20      2.80 o 
   7   3   9        2.89        0.94      3.04 o 
   8   3   9       14.48       12.67      4.48 o 
   9   3   9       66.80       69.32      6.65 o 
  10   3   9        0.63       -1.98      3.36 o 
  11   3   9        3.70        1.40      3.61 o 
  12   3   9       56.13       64.88     16.24 o 
  13   3   9       29.84       34.38      7.13 o 
  14   3   9       17.20       18.61      5.60 o 
  15   3   9        2.97        1.82      4.74 o 
 -16   4   9        6.02       15.05      7.13 o 
 -15   4   9        5.26        5.25      4.38 o 
 -14   4   9       21.29       26.68      5.60 o 
 -13   4   9        7.24        8.32      4.48 o 
 -12   4   9       11.60        8.61      4.17 o 
 -11   4   9      193.44      174.85     20.99 o 
 -10   4   9       20.75       26.07      5.30 o 
  -9   4   9        9.77       12.67      4.48 o 
  -8   4   9       13.48       12.15      4.17 o 
  -7   4   9        6.02        3.96      3.36 o 
  -6   4   9        3.83        0.86      3.56 o 
  -5   4   9        0.30       -0.98      2.41 o 
  -4   4   9      114.07      123.62      6.48 o 
  -3   4   9      258.14      242.27      8.27 o 
  -2   4   9       46.33       55.83      5.32 o 
  -1   4   9      184.49      199.05     28.51 o 
   0   4   9       23.88       26.22      4.95 o 
   1   4   9        1.95       -0.79      3.36 o 
   2   4   9        1.31        2.68      3.61 o 
   3   4   9       17.23       22.82      4.74 o 
   4   4   9        6.26        5.94      3.92 o 
   5   4   9        0.46        0.37      5.54 o 
   6   4   9      141.06      137.47     10.69 o 
   7   4   9        1.43        1.28      3.96 o 
   8   4   9        4.56        1.98      3.92 o 
   9   4   9       10.34        4.28      4.17 o 
  10   4   9        0.01        0.24      3.61 o 
  11   4   9        4.86       -0.47      4.74 o 
  12   4   9        0.07       -1.06      4.17 o 
  13   4   9       10.18       12.28      5.60 o 
 -12   5   9       25.69       18.22      5.30 o 
 -11   5   9       26.63       28.02      9.11 o 
 -10   5   9       45.41       40.02      6.73 o 
  -9   5   9        5.56       10.44      4.74 o 
  -8   5   9        3.51       -2.77      3.36 o 
  -7   5   9        0.04        0.85      4.36 o 
  -6   5   9        1.93       -0.40      3.92 o 
  -5   5   9       75.40       88.78      8.35 o 
  -4   5   9        0.55        2.13      7.92 o 
  -3   5   9        4.16        6.47      3.70 o 
  -2   5   9       91.62       80.45      7.78 o 
  -1   5   9       10.58       15.45      5.15 o 
   0   5   9      174.26      178.50     12.28 o 
   1   5   9       12.26       16.09      5.30 o 
   2   5   9        2.30        1.36      4.36 o 
   3   5   9        2.63        3.33      4.17 o 
   4   5   9       14.60       20.99      5.60 o 
   5   5   9       94.31       98.53      9.23 o 
   6   5   9       32.52       33.64      6.98 o 
   7   5   9        1.23        7.13      5.04 o 
   8   5   9       28.68       29.89      6.98 o 
   9   5   9        0.19       -3.17      4.48 o 
  -4   6   9        0.36        2.38      4.38 o 
  -3   6   9        0.58       -4.81      3.61 o 
  -2   6   9        1.18        2.77      4.38 o 
  -1   6   9       15.83        9.11      5.60 o 
   0   6   9       29.89       24.38      6.42 o 
   1   6   9        5.15        3.76      4.36 o 
   2   6   9       15.58       16.19      6.42 o 
 -20   0  10       17.97       26.93      7.92 o 
 -19   0  10       14.45       34.06      7.92 o 
 -18   0  10       14.27        5.54      5.54 o 
 -17   0  10        1.53        1.19      4.36 o 
 -16   0  10       33.64       39.39      5.04 o 
 -15   0  10      209.73      221.22      8.96 o 
 -14   0  10       34.82       38.11      4.06 o 
 -13   0  10      638.87      741.36     13.03 o 
 -12   0  10     1547.60     1557.44     18.45 o 
 -11   0  10      678.49      696.10     10.16 o 
 -10   0  10        0.86        1.94      1.82 o 
  -9   0  10        3.50        4.87      2.10 o 
  -8   0  10      100.73      113.87      4.30 o 
  -7   0  10      156.06      166.97      4.99 o 
  -6   0  10       34.15       41.78      2.74 o 
  -5   0  10        4.74        4.36      1.63 o 
  -4   0  10       59.29       68.54      5.70 o 
  -3   0  10      111.37      119.26      6.64 o 
  -2   0  10      922.19      920.20     14.42 o 
  -1   0  10      315.46      332.40      6.51 o 
   0   0  10       12.92       12.01      3.96 o 
   1   0  10      390.98      376.68      8.96 o 
   2   0  10       23.59       30.13      5.94 o 
   3   0  10     2834.70     2803.14     45.15 o 
   4   0  10      168.45      169.01      7.13 o 
   5   0  10        0.19        1.02      3.96 o 
   6   0  10      123.28      122.90      6.16 o 
   7   0  10       48.44       54.14      5.15 o 
   8   0  10       57.92       51.93      7.92 o 
   9   0  10       33.04       34.31      4.75 o 
  10   0  10      113.13      122.38      9.90 o 
  11   0  10       41.95       45.34      4.95 o 
  12   0  10      111.53      126.73     11.88 o 
  13   0  10      179.89      207.52     14.26 o 
  14   0  10       63.90       69.70     10.30 o 
  15   0  10        6.08        5.54      6.34 o 
  16   0  10      120.43      133.07     14.26 o 
  17   0  10        0.26        0.79      6.34 o 
 -20   1  10        3.02        2.38      5.04 o 
 -19   1  10       25.57       24.31      4.91 o 
 -18   1  10        0.32       -4.32      3.26 o 
 -17   1  10        4.04        0.41      3.14 o 
 -16   1  10        5.83        2.38      3.02 o 
 -15   1  10       23.03       21.87      8.10 o 
 -14   1  10      128.23      141.48      6.67 o 
 -13   1  10        0.08       12.95      3.02 o 
 -12   1  10        1.80        5.98      3.84 o 
 -11   1  10       12.31       12.03      2.46 o 
 -10   1  10        0.00        1.80      1.71 o 
  -9   1  10       64.60       72.41      3.75 o 
  -8   1  10        0.32        3.87      1.57 o 
  -7   1  10        4.99        3.70      1.75 o 
  -6   1  10      223.09      219.61      5.42 o 
  -5   1  10      103.42      105.08      3.90 o 
  -4   1  10       20.51       19.77      2.26 o 
  -3   1  10       19.27       23.31      2.26 o 
  -2   1  10      203.52      193.56      5.02 o 
  -1   1  10       63.03       62.65      3.94 o 
   0   1  10      122.03      107.91      4.71 o 
   1   1  10       35.21       25.78      3.28 o 
   2   1  10      142.93      155.70     10.00 o 
   3   1  10      392.40      419.58      8.66 o 
   4   1  10        5.65        5.36      2.10 o 
   5   1  10       11.13       15.04      2.56 o 
   6   1  10        3.55        5.02      2.29 o 
   7   1  10       37.34       42.12      3.60 o 
   8   1  10       43.35       46.01      3.73 o 
   9   1  10      159.06      163.41      6.12 o 
  10   1  10      133.69      154.01     13.86 o 
  11   1  10       60.93       71.86      9.50 o 
  12   1  10      109.09      129.65      8.18 o 
  13   1  10       74.76       88.35      7.03 o 
  14   1  10       43.85       45.94      9.50 o 
  15   1  10        0.00        7.13      6.34 o 
  16   1  10       20.20       24.55      8.71 o 
  17   1  10       12.49       11.09      7.13 o 
 -19   2  10       14.19        9.18      5.68 o 
 -18   2  10       67.95       73.16      6.58 o 
 -17   2  10       16.88       24.65      5.77 o 
 -16   2  10      122.43      128.47      9.69 o 
 -15   2  10       10.36        9.73      3.22 o 
 -14   2  10       17.22       18.25      4.48 o 
 -13   2  10        0.10       -0.79      3.04 o 
 -12   2  10       28.91       37.54      6.34 o 
 -11   2  10      196.29      187.21      8.35 o 
 -10   2  10        1.95       -1.27      2.64 o 
  -9   2  10       48.58       50.86      3.83 o 
  -8   2  10      103.24       97.18      4.33 o 
  -7   2  10        3.16        4.49      1.92 o 
  -6   2  10       55.32       58.48      3.96 o 
  -5   2  10       24.61       25.82      2.62 o 
  -4   2  10        0.18        2.67      1.66 o 
  -3   2  10       33.77       28.56      2.96 o 
  -2   2  10       20.10       17.79      2.87 o 
  -1   2  10       14.90       14.23      2.74 o 
   0   2  10      244.10      227.82      6.95 o 
   1   2  10       55.09       69.13      7.33 o 
   2   2  10      339.16      304.09      7.87 o 
   3   2  10        0.27       -0.17      1.95 o 
   4   2  10      236.37      243.28      7.24 o 
   5   2  10       17.96       18.78      3.02 o 
   6   2  10       31.12       27.94      3.48 o 
   7   2  10        5.55        3.71      2.56 o 
   8   2  10        0.75        0.14      3.04 o 
   9   2  10       30.82       23.47      4.38 o 
  10   2  10       76.93       83.57     11.09 o 
  11   2  10       51.96       60.86      6.73 o 
  12   2  10      128.04      123.27     18.61 o 
  13   2  10        5.79        9.46      4.75 o 
  14   2  10        7.56       10.91      5.15 o 
  15   2  10       13.06        8.71      4.74 o 
  16   2  10       18.07       31.68      9.50 o 
 -17   3  10        0.95        0.79      3.92 o 
 -16   3  10       19.94       14.65      5.04 o 
 -15   3  10       18.12       18.80      8.71 o 
 -14   3  10       45.99       43.74      8.71 o 
 -13   3  10       37.99       42.66      5.86 o 
 -12   3  10        3.84       -2.38      3.04 o 
 -11   3  10        2.90        8.03      3.80 o 
 -10   3  10        0.00        0.07      3.22 o 
  -9   3  10        3.11        3.96      3.36 o 
  -8   3  10        7.41        7.13      3.36 o 
  -7   3  10        6.20        5.20      2.56 o 
  -6   3  10        5.49        3.71      2.56 o 
  -5   3  10        2.14        3.17      2.19 o 
  -4   3  10       45.48       43.73      5.45 o 
  -3   3  10      487.35      499.74     11.16 o 
  -2   3  10       29.89       41.54      8.51 o 
  -1   3  10       20.60       17.83      3.60 o 
   0   3  10      673.48      642.70     19.68 o 
   1   3  10       79.34       81.15      5.17 o 
   2   3  10      128.06      130.46      6.12 o 
   3   3  10        0.08        0.53      2.29 o 
   4   3  10       68.87       60.00      4.86 o 
   5   3  10      108.26      108.12      5.91 o 
   6   3  10        6.52        4.75      3.36 o 
   7   3  10       82.19       77.99      8.32 o 
   8   3  10       44.12       40.86      6.08 o 
   9   3  10       27.70       23.43      5.52 o 
  10   3  10        0.08       -2.77      3.36 o 
  11   3  10        0.53        0.67      3.61 o 
  12   3  10        2.16       -1.19      3.92 o 
  13   3  10       89.76      102.38      9.90 o 
  14   3  10        0.00        5.78      4.74 o 
 -15   4  10        7.61        3.35      4.74 o 
 -14   4  10        9.45       12.86      4.74 o 
 -13   4  10        1.77        5.23      4.17 o 
 -12   4  10       26.65       25.38      6.73 o 
 -11   4  10       53.54       40.92      6.42 o 
 -10   4  10      258.96      264.08     21.39 o 
  -9   4  10       24.88       26.10      9.11 o 
  -8   4  10        0.00        1.58      3.36 o 
  -7   4  10        4.15        4.87      6.34 o 
  -6   4  10       19.47       20.77      4.95 o 
  -5   4  10        9.00       10.23      3.33 o 
  -4   4  10       22.80       18.69      3.79 o 
  -3   4  10      134.24      125.15      6.63 o 
  -2   4  10      194.52      201.62      9.69 o 
  -1   4  10       54.46       60.97      6.65 o 
   0   4  10        6.85        9.11      3.92 o 
   1   4  10        1.55        2.50      3.61 o 
   2   4  10        1.20        3.96      3.92 o 
   3   4  10        0.54        1.19      3.36 o 
   4   4  10       13.10       12.08      4.75 o 
   5   4  10       16.41       12.77      5.15 o 
   6   4  10       83.35       68.15     10.30 o 
   7   4  10        7.50       -3.37      3.56 o 
   8   4  10        0.76       -0.11      4.17 o 
   9   4  10        0.59       -1.83      3.61 o 
  10   4  10        1.00        1.19      4.36 o 
  11   4  10        1.86        2.70      4.74 o 
  12   4  10        1.98        1.07      4.74 o 
 -11   5  10       13.56       20.56      5.86 o 
 -10   5  10      124.64      126.73     15.05 o 
  -9   5  10        1.84        1.95      4.17 o 
  -8   5  10       74.71       69.47      7.92 o 
  -7   5  10        0.00       -1.16      4.75 o 
  -6   5  10        0.01       -0.79      3.92 o 
  -5   5  10        5.53        8.08      4.17 o 
  -4   5  10        7.17        7.02      6.34 o 
  -3   5  10        5.17        0.00      3.02 o 
  -2   5  10        0.05       -2.01      3.46 o 
  -1   5  10        8.80       10.90      4.74 o 
   0   5  10        0.03        1.53      4.17 o 
   1   5  10        0.48       -2.77      3.92 o 
   2   5  10        5.16        5.92      4.74 o 
   3   5  10        1.09       -5.60      5.15 o 
   4   5  10       10.96       10.26      5.30 o 
   5   5  10        0.00       -2.38      4.48 o 
   6   5  10       24.02       38.04      7.28 o 
   7   5  10        5.34        0.79      5.04 o 
   8   5  10        7.82        9.27     10.30 o 
 -19   1  11        0.40       -2.97      3.31 o 
 -18   1  11        1.07       -0.12      3.51 o 
 -17   1  11        0.37        0.22      3.14 o 
 -16   1  11       46.68       50.96      5.33 o 
 -15   1  11        6.96        6.47      3.33 o 
 -14   1  11      235.21      240.06      8.26 o 
 -13   1  11       20.68       22.49      4.17 o 
 -12   1  11      309.68      313.01     11.16 o 
 -11   1  11       12.96       16.82      2.78 o 
 -10   1  11      120.90      137.24      4.99 o 
  -9   1  11       21.55       21.64      2.73 o 
  -8   1  11        0.00       -0.67      1.66 o 
  -7   1  11       48.78       54.36      3.28 o 
  -6   1  11       76.42       92.00      3.97 o 
  -5   1  11      299.23      315.58      8.02 o 
  -4   1  11       13.49       23.39      2.87 o 
  -3   1  11      110.35      110.54      4.12 o 
  -2   1  11       70.77       78.64      3.62 o 
  -1   1  11       26.19       33.78      5.91 o 
   0   1  11      163.61      173.86      5.78 o 
   1   1  11      143.77      138.96      5.31 o 
   2   1  11      374.96      376.87      8.51 o 
   3   1  11      139.45      134.13      5.45 o 
   4   1  11        0.06        1.02      1.95 o 
   5   1  11       54.45       56.66      4.06 o 
   6   1  11       31.11       36.05      3.66 o 
   7   1  11        8.81        6.67      2.50 o 
   8   1  11       28.21       30.54      3.69 o 
   9   1  11        5.57        3.17      2.74 o 
  10   1  11       45.14       45.81      7.92 o 
  11   1  11       55.32       58.28      6.08 o 
  12   1  11       49.75       56.49      6.28 o 
  13   1  11      101.50      101.84     17.03 o 
  14   1  11        7.98        2.38      6.34 o 
  15   1  11       17.00       22.97      8.71 o 
  16   1  11       45.65       59.41     11.88 o 
 -18   2  11        0.48       -2.12      3.48 o 
 -17   2  11        3.52        5.54      4.48 o 
 -16   2  11        0.07       -2.01      5.54 o 
 -15   2  11        2.91       -2.13      7.52 o 
 -14   2  11        0.89       -4.20      2.80 o 
 -13   2  11       30.28       40.16      5.30 o 
 -12   2  11       29.50       27.52      4.74 o 
 -11   2  11      221.15      253.89     10.26 o 
 -10   2  11        0.46        0.86      3.04 o 
  -9   2  11       25.52       28.06      4.56 o 
  -8   2  11       38.75       25.82      3.05 o 
  -7   2  11        5.83        2.30      2.86 o 
  -6   2  11       17.02       14.58      2.46 o 
  -5   2  11        3.08        0.97      1.75 o 
  -4   2  11       63.84       80.27      4.14 o 
  -3   2  11        3.09        7.05      2.26 o 
  -2   2  11       89.13       95.40      6.08 o 
  -1   2  11       21.04       15.69      3.02 o 
   0   2  11      490.68      451.70     10.00 o 
   1   2  11      337.39      331.84      8.62 o 
   2   2  11      123.12      122.92      5.63 o 
   3   2  11       18.90       19.06      3.14 o 
   4   2  11       20.57       17.00      3.09 o 
   5   2  11       30.05       34.30      3.69 o 
   6   2  11       23.68       21.40      3.33 o 
   7   2  11        2.22        4.21      2.56 o 
   8   2  11        7.47        8.04      3.61 o 
   9   2  11       15.45       16.17      5.54 o 
  10   2  11       69.55       71.35      6.85 o 
  11   2  11       90.72       96.01      7.99 o 
  12   2  11        4.69        5.94      5.94 o 
  13   2  11       16.44       18.61      5.52 o 
  14   2  11        0.56        5.10      4.38 o 
  15   2  11        0.00       -3.17      4.48 o 
 -17   3  11       31.02       29.05      6.73 o 
 -16   3  11       15.04       13.51      5.30 o 
 -15   3  11        2.88        6.81      4.17 o 
 -14   3  11        7.31        2.06      4.17 o 
 -13   3  11        3.03        1.89      3.96 o 
 -12   3  11        0.17        1.83      3.61 o 
 -11   3  11      134.24      104.35      7.78 o 
 -10   3  11        0.07       -0.79      3.04 o 
  -9   3  11       30.38       31.76      5.30 o 
  -8   3  11       54.95       61.28      6.42 o 
  -7   3  11        7.40        3.95      2.67 o 
  -6   3  11        4.15        6.26      2.87 o 
  -5   3  11        0.04        2.90      2.29 o 
  -4   3  11      133.94      146.79      6.48 o 
  -3   3  11      108.29      111.27      5.22 o 
  -2   3  11      230.14      227.76      8.02 o 
  -1   3  11      535.37      547.03     12.28 o 
   0   3  11        3.53       19.86      5.94 o 
   1   3  11      103.92       96.22      6.44 o 
   2   3  11        1.11        4.38      3.46 o 
   3   3  11       91.12       92.31      8.30 o 
   4   3  11       98.49       86.70      5.75 o 
   5   3  11       14.97       16.82      3.79 o 
   6   3  11       17.64       12.28      4.48 o 
   7   3  11        3.95        1.58      3.36 o 
   8   3  11       30.14       20.66      9.50 o 
   9   3  11       22.02       28.68      6.34 o 
  10   3  11        1.49       -3.06      3.80 o 
  11   3  11        0.94       -4.27      3.61 o 
  12   3  11        0.02       -1.37      4.17 o 
  13   3  11        0.64        0.94      4.38 o 
 -14   4  11        0.92       -2.94      3.80 o 
 -13   4  11       24.17       29.63      5.86 o 
 -12   4  11       14.75        8.34      4.54 o 
 -11   4  11       11.68        7.97      4.38 o 
 -10   4  11        3.75        5.44      4.17 o 
  -9   4  11        1.54       -0.97      3.61 o 
  -8   4  11        3.71        2.74      3.61 o 
  -7   4  11        4.29        7.29      4.17 o 
  -6   4  11        3.37        5.54      3.92 o 
  -5   4  11        2.06       -0.55      2.67 o 
  -4   4  11       48.00       45.26      4.83 o 
  -3   4  11       88.91       94.83      6.27 o 
  -2   4  11       87.21       73.66      6.65 o 
  -1   4  11        0.09        2.99      3.61 o 
   0   4  11        4.74        7.39      7.92 o 
   1   4  11        3.73        0.79      3.92 o 
   2   4  11        1.78        2.32      3.61 o 
   3   4  11        0.70        3.17      3.92 o 
   4   4  11       34.15       32.72      5.86 o 
   5   4  11        8.90        9.69      4.74 o 
   6   4  11       13.84       18.38      5.30 o 
   7   4  11       30.74       22.97      5.60 o 
   8   4  11       25.98       19.48      5.52 o 
   9   4  11        0.01        2.16      4.17 o 
  10   4  11        0.93       -3.17      3.92 o 
  11   4  11        0.50        7.92      7.13 o 
 -10   5  11       31.60       45.94      9.50 o 
  -9   5  11       25.28       20.59      5.86 o 
  -8   5  11       12.61        5.26      4.75 o 
  -7   5  11       38.05       32.84      6.42 o 
  -6   5  11       35.14       38.96      6.65 o 
  -5   5  11       10.27        2.77      3.92 o 
  -4   5  11       12.08        4.75      3.92 o 
  -3   5  11        4.13        5.02      3.66 o 
  -2   5  11        0.73       -3.21      3.02 o 
  -1   5  11       53.59       46.17      6.98 o 
   0   5  11        0.43       -2.59      4.17 o 
   1   5  11        6.12        2.32      6.73 o 
   2   5  11       41.57       40.06      7.52 o 
   3   5  11        0.00        2.89      4.75 o 
   4   5  11        0.00       -4.75      4.48 o 
   5   5  11        1.64       -0.09      4.74 o 
   6   5  11       23.96       27.62     11.09 o 
 -17   0  12       49.76       56.24      8.71 o 
 -16   0  12        6.41       -4.75      5.54 o 
 -15   0  12      224.80      237.62     12.67 o 
 -13   0  12      486.89      529.90     20.59 o 
 -12   0  12       27.94       36.44      7.92 o 
 -11   0  12       93.22       80.79      9.50 o 
 -10   0  12       51.25       50.69      7.92 o 
  -9   0  12       20.41       34.06      7.13 o 
  -8   0  12      103.94      112.47      9.50 o 
  -7   0  12        1.31        3.17      3.96 o 
  -6   0  12      298.42      322.37     14.26 o 
  -5   0  12      453.43      453.86     16.63 o 
  -4   0  12       18.33       26.93      5.54 o 
  -3   0  12      621.63      643.16     19.80 o 
  -2   0  12      237.53      269.30     12.67 o 
  -1   0  12       26.13       31.68      5.54 o 
   0   0  12        8.69       13.47      4.75 o 
   1   0  12        8.96       11.88      4.75 o 
   2   0  12      671.65      636.83     19.01 o 
   3   0  12       98.67      122.77      8.71 o 
   4   0  12        0.05        3.17      3.96 o 
   6   0  12       27.24       24.55      5.54 o 
   7   0  12       32.49       22.97      5.54 o 
   8   0  12        9.82       14.26      5.54 o 
   9   0  12       10.69       13.47      5.54 o 
  10   0  12        3.23        1.58      4.75 o 
 -18   1  12        3.26        1.19      3.79 o 
 -17   1  12        6.78        6.34      3.73 o 
 -16   1  12       13.99       11.33      3.73 o 
 -15   1  12       26.90       26.68      5.04 o 
 -14   1  12       10.12        9.91      7.13 o 
 -13   1  12        0.70        0.79      4.75 o 
 -12   1  12      107.30      116.39     13.86 o 
 -11   1  12       34.74       29.94      3.21 o 
 -10   1  12       96.28      116.57      4.89 o 
  -9   1  12       18.10       21.16      2.74 o 
  -8   1  12       31.79       33.29      3.54 o 
  -7   1  12      193.88      213.56      6.06 o 
  -6   1  12        1.43        1.49      1.85 o 
  -5   1  12       12.71       14.47      2.33 o 
  -4   1  12        8.81        8.79      2.31 o 
  -3   1  12        4.45        4.86      2.09 o 
  -2   1  12        1.51        1.36      1.75 o 
  -1   1  12        8.23        4.49      2.36 o 
   0   1  12        3.33        4.33      2.41 o 
   1   1  12       23.37       28.19      3.48 o 
   2   1  12        3.55        4.56      3.88 o 
   3   1  12       88.88       87.98      5.99 o 
   4   1  12        5.08        3.31      3.02 o 
   5   1  12        4.33        6.43      3.38 o 
   6   1  12        2.32        1.40      2.10 o 
   7   1  12       16.67       15.22      3.96 o 
   8   1  12        0.78       -3.43      2.29 o 
   9   1  12        0.38       -1.12      2.41 o 
  10   1  12        0.19        0.40      3.36 o 
  11   1  12      123.20      122.65      8.71 o 
  12   1  12        1.60        9.85      4.38 o 
  13   1  12       16.52       22.18      5.12 o 
  14   1  12       10.88       19.80      8.71 o 
  15   1  12        0.00        3.96      7.13 o 
 -18   2  12        0.40       -2.77      4.48 o 
 -17   2  12        0.69       -1.69      4.17 o 
 -16   2  12       10.62        9.61      4.17 o 
 -15   2  12        0.28        0.68      3.80 o 
 -14   2  12        0.08       -1.06      6.34 o 
 -13   2  12       14.28       28.20      4.74 o 
 -12   2  12       13.50       10.30      6.34 o 
 -11   2  12       77.55       70.90      6.65 o 
 -10   2  12        9.95       10.05      3.61 o 
  -9   2  12       47.30       53.55      4.02 o 
  -8   2  12        3.50        3.30      2.33 o 
  -7   2  12       79.92       82.34      4.49 o 
  -6   2  12       12.97       15.98      2.81 o 
  -5   2  12       22.84       18.34      3.54 o 
  -4   2  12       14.81       13.22      3.59 o 
  -3   2  12      204.41      206.93      6.17 o 
  -2   2  12       85.25       96.46      5.37 o 
  -1   2  12      728.43      747.72     15.68 o 
   1   2  12      619.88      604.44     12.30 o 
   2   2  12       31.70       46.12      5.46 o 
   3   2  12       85.27       81.54      5.78 o 
   4   2  12        0.38       -0.61      2.41 o 
   5   2  12        1.44       -1.96      2.41 o 
   6   2  12       17.10       12.65      5.61 o 
   7   2  12       13.04       17.23      3.60 o 
   8   2  12       24.32       27.08      5.54 o 
   9   2  12       54.54       59.33      8.71 o 
  10   2  12       12.44       20.24      5.54 o 
  11   2  12        0.02        2.94      3.80 o 
  12   2  12       13.37       19.37      5.52 o 
  13   2  12       16.42       19.17      5.52 o 
  14   2  12        0.02        1.40      5.54 o 
 -16   3  12        0.35       -0.53      4.17 o 
 -15   3  12        1.01       -1.58      4.75 o 
 -14   3  12       30.15       20.09      5.30 o 
 -13   3  12        2.12        2.49      3.80 o 
 -12   3  12        0.03       -1.06      3.22 o 
 -11   3  12       73.16       71.09      7.22 o 
 -10   3  12        4.26        5.12      3.61 o 
  -9   3  12        4.80        0.79     10.30 o 
  -8   3  12      236.32      235.77     10.60 o 
  -7   3  12       16.79       15.60      3.33 o 
  -6   3  12       16.43       16.46      3.44 o 
  -5   3  12        1.66        2.72      3.28 o 
  -4   3  12       54.72       57.29      4.46 o 
  -3   3  12       27.89       30.54      3.62 o 
  -2   3  12       28.58       31.75      3.93 o 
  -1   3  12      106.94       99.43      6.05 o 
   0   3  12       61.20       55.82      5.17 o 
   1   3  12       91.61       90.29      5.91 o 
   2   3  12       71.01       62.85      5.29 o 
   3   3  12       43.91       37.81      4.53 o 
   4   3  12        1.21        1.06      2.74 o 
   5   3  12        0.01       -2.10      2.67 o 
   6   3  12        0.00       -2.74      3.61 o 
   7   3  12        0.76        5.49      4.17 o 
   8   3  12        0.83       -0.11      3.80 o 
   9   3  12        3.38        2.96      4.17 o 
  10   3  12       14.58        2.66      4.74 o 
  11   3  12       15.96        8.45      5.94 o 
  12   3  12        1.38        0.37      4.54 o 
 -13   4  12        5.49        5.92      6.34 o 
 -12   4  12       64.99       74.59     11.09 o 
 -11   4  12        0.03        2.06      3.95 o 
 -10   4  12        0.03       -0.57      3.80 o 
  -9   4  12       18.70       27.49      6.08 o 
  -8   4  12        7.80        9.90      4.48 o 
  -7   4  12        0.12        0.79      3.92 o 
  -6   4  12        8.32        7.67      4.38 o 
  -5   4  12        4.88        6.33      3.14 o 
  -4   4  12        4.84        3.90      3.75 o 
  -3   4  12        6.62        7.03      3.33 o 
  -2   4  12       20.14       24.26      4.25 o 
  -1   4  12       26.10       23.41      5.30 o 
   0   4  12        0.03       -1.58      3.36 o 
   1   4  12        7.03       15.33      4.74 o 
   2   4  12       11.43        3.27      4.36 o 
   3   4  12       13.35        7.13      4.17 o 
   4   4  12        1.24        2.77      3.92 o 
   5   4  12      101.69       93.43      8.67 o 
   6   4  12        7.78        3.71      5.15 o 
   7   4  12        3.75        4.91      4.17 o 
   8   4  12       14.02        7.13      6.73 o 
   9   4  12        0.75       -2.59      4.17 o 
  -8   5  12       18.00       20.59      7.92 o 
  -7   5  12        7.09        6.73      5.94 o 
  -6   5  12       27.03       34.93      6.98 o 
  -5   5  12        0.14       -3.96      3.92 o 
  -4   5  12       14.75       12.86      7.92 o 
  -3   5  12       14.75       15.35      6.46 o 
  -2   5  12        2.70        4.75      3.66 o 
  -1   5  12       43.54       47.04      6.98 o 
   0   5  12       32.88       35.49      5.59 o 
   1   5  12        1.25        0.32      4.17 o 
   2   5  12        0.01        3.08      4.74 o 
   3   5  12       13.83        5.63      6.34 o 
   4   5  12        3.28       11.09      7.92 o 
 -18   1  13        0.89       -4.54      4.17 o 
 -17   1  13        0.07       -0.90      4.17 o 
 -16   1  13        5.37        3.01      8.32 o 
 -15   1  13       53.14       51.73      6.08 o 
 -14   1  13        8.61        7.13      3.92 o 
 -13   1  13      274.33      297.14     12.28 o 
 -12   1  13        0.04       -2.52      2.56 o 
 -11   1  13       25.77       27.31      3.30 o 
 -10   1  13        2.68        0.98      2.21 o 
  -9   1  13       45.76       54.10      3.93 o 
  -8   1  13        0.27       -2.78      1.85 o 
  -7   1  13        1.87       -0.05      2.44 o 
  -6   1  13       26.40       23.45      3.60 o 
  -5   1  13       19.97       24.06      4.55 o 
  -4   1  13        0.24        2.11      2.29 o 
  -3   1  13       19.79       12.95      2.87 o 
  -2   1  13       33.52       33.59      3.79 o 
  -1   1  13      180.96      183.71      6.54 o 
   0   1  13       19.17       27.99      5.10 o 
   1   1  13        4.96        4.21      2.56 o 
   2   1  13        0.72        1.58      2.29 o 
   3   1  13       66.43       66.45      6.14 o 
   4   1  13       16.03       16.47      3.40 o 
   5   1  13       16.37       21.94      4.16 o 
   6   1  13       25.92       31.14      6.29 o 
   7   1  13       26.40       18.76      3.60 o 
   8   1  13        6.90        7.39      3.20 o 
   9   1  13        3.93        0.44      2.87 o 
  10   1  13       58.55       47.81      6.08 o 
  11   1  13       14.85        7.77      4.38 o 
  12   1  13       40.39       33.02      5.70 o 
  13   1  13        4.35        3.21      4.54 o 
  14   1  13       10.92        6.34      7.92 o 
 -17   2  13       33.27       31.84      6.08 o 
 -16   2  13       29.79       33.39     13.86 o 
 -15   2  13        9.19       -0.11      3.80 o 
 -14   2  13        3.25       -0.49      5.54 o 
 -13   2  13        8.88       10.69      7.52 o 
 -12   2  13       85.37       80.82      6.98 o 
 -11   2  13        0.04        3.50      3.22 o 
 -10   2  13        0.03       -2.08      2.56 o 
  -9   2  13        0.93       -1.67      2.07 o 
  -8   2  13       19.31       24.46      3.35 o 
  -7   2  13        0.38       -1.04      2.15 o 
  -6   2  13       11.78        7.31      2.55 o 
  -5   2  13        6.17        5.98      2.33 o 
  -4   2  13        0.04       -0.60      2.26 o 
  -3   2  13      453.27      474.43      9.44 o 
  -2   2  13       23.34       41.40      4.25 o 
  -1   2  13        3.22        5.28      2.74 o 
   0   2  13       99.06       81.24      7.76 o 
   1   2  13        2.62        4.49      2.74 o 
   2   2  13      101.88       96.41      5.75 o 
   3   2  13       80.13       85.40      5.94 o 
   4   2  13       12.19        8.13      3.14 o 
   5   2  13        0.32       -0.89      2.41 o 
   6   2  13       11.36       15.58      3.66 o 
   7   2  13       13.60        7.21      3.57 o 
   8   2  13        2.92        0.79      3.61 o 
   9   2  13       31.44       34.57      7.13 o 
  10   2  13        6.49        5.25      4.38 o 
  11   2  13        1.87        0.84      4.38 o 
  12   2  13        1.79       -3.01     11.09 o 
  13   2  13        3.13        1.12      4.74 o 
 -15   3  13       14.37       23.50      5.52 o 
 -14   3  13        3.26        2.32      4.17 o 
 -13   3  13        6.52        7.55      4.74 o 
 -12   3  13       15.70       16.11      4.95 o 
 -11   3  13        0.02       -0.73      3.61 o 
 -10   3  13       17.31       14.68      7.13 o 
  -9   3  13      112.72       99.10      8.11 o 
  -8   3  13       23.87       27.42      5.34 o 
  -7   3  13       39.10       40.48      4.65 o 
  -6   3  13       41.99       39.32      4.53 o 
  -5   3  13       52.92       55.98      4.49 o 
  -4   3  13        0.36        1.36      2.79 o 
  -3   3  13      201.76      188.56      6.75 o 
  -2   3  13        0.80        8.79      2.95 o 
  -1   3  13       93.07       95.31      6.17 o 
   0   3  13      179.37      184.63     10.47 o 
   1   3  13      134.85      130.54     11.61 o 
   2   3  13        6.11        4.49      3.20 o 
   3   3  13       65.26       54.59      5.29 o 
   4   3  13        0.83        4.92      3.77 o 
   5   3  13       26.77       29.08      4.53 o 
   6   3  13       53.90       48.69     16.63 o 
   7   3  13       12.24        3.80      4.17 o 
   8   3  13        5.86        6.34      7.13 o 
   9   3  13        3.93        8.47      4.38 o 
  10   3  13        7.09        5.74      4.38 o 
  11   3  13        1.31        3.59      4.74 o 
 -12   4  13        3.33       -3.96      4.75 o 
 -11   4  13        7.97        3.68      4.74 o 
 -10   4  13       14.59       13.86      5.94 o 
  -9   4  13       14.69       12.88      5.12 o 
  -8   4  13        0.05        0.48      4.17 o 
  -7   4  13        0.02        1.24      3.80 o 
  -6   4  13        3.16        3.49      4.36 o 
  -5   4  13       65.76       59.53      5.59 o 
  -4   4  13       40.29       39.65      4.83 o 
  -3   4  13       12.73       15.39      3.90 o 
  -2   4  13        4.58        3.24      3.33 o 
  -1   4  13       19.63       10.99      3.94 o 
   0   4  13       25.56       23.09      5.52 o 
   1   4  13        3.46        6.49      8.32 o 
   2   4  13        0.18       -3.56      3.92 o 
   3   4  13        1.68       -1.11      4.17 o 
   4   4  13       11.41       10.02      4.74 o 
   5   4  13        4.52        3.45      4.74 o 
   6   4  13        3.94        1.44      4.38 o 
   7   4  13        3.09       -1.37      4.17 o 
   8   4  13        2.38        2.38      6.34 o 
  -4   5  13        7.96       -3.17      5.54 o 
  -3   5  13        3.17        3.17      4.48 o 
  -2   5  13       29.55       24.52      7.52 o 
  -1   5  13        0.33        4.75      4.48 o 
   0   5  13       97.72       97.42     11.88 o 
 -13   0  14      114.15      118.81     12.67 o 
 -12   0  14      207.00      243.96     15.84 o 
 -11   0  14      263.75      297.82     16.63 o 
 -10   0  14        1.41        3.96      5.54 o 
  -9   0  14        0.02       -3.17      3.96 o 
  -8   0  14       56.69       63.37      9.50 o 
  -7   0  14       91.59       91.09     10.30 o 
  -6   0  14       40.36       45.94      7.92 o 
  -5   0  14       30.86       27.72      7.13 o 
  -4   0  14        3.70        3.96      4.75 o 
  -3   0  14       51.97       40.40      7.13 o 
  -2   0  14        8.87        8.71      4.75 o 
  -1   0  14       38.46       38.81      7.13 o 
   0   0  14       31.45       36.44      6.34 o 
   1   0  14       17.21       14.26      5.54 o 
   2   0  14       51.85       58.61      7.92 o 
   4   0  14       63.54       49.90      7.13 o 
   5   0  14       12.80       13.47      5.54 o 
   6   0  14       25.91       22.18      6.34 o 
   7   0  14        0.63        0.00      3.96 o 
   8   0  14        1.88        6.34      4.75 o 
   9   0  14        4.81       -3.96      4.75 o 
  10   0  14      119.92      114.06     10.30 o 
  11   0  14       63.05       69.70      8.71 o 
 -13   1  14       65.48       86.34     11.88 o 
 -12   1  14       36.78       41.19      9.50 o 
 -11   1  14      191.37      232.51     10.35 o 
 -10   1  14        0.17       -0.95      2.87 o 
  -9   1  14       39.30       44.61      4.86 o 
  -8   1  14       18.31       21.66      3.66 o 
  -7   1  14        7.08        8.98      3.20 o 
  -6   1  14        2.11        0.50      2.56 o 
  -5   1  14        6.04        3.17      2.87 o 
  -4   1  14       29.14       32.43      3.94 o 
  -3   1  14        5.39        7.60      3.44 o 
  -2   1  14       26.14       29.21      3.79 o 
  -1   1  14      149.45      164.41      6.86 o 
   0   1  14       39.67       34.34      3.94 o 
   1   1  14      148.31      160.91      6.70 o 
   2   1  14        5.65        5.60      2.67 o 
   3   1  14       19.89       31.19      3.94 o 
   4   1  14        3.37        3.25      2.87 o 
   5   1  14       22.13       17.33      3.48 o 
   6   1  14        7.72        8.59      6.73 o 
   7   1  14        3.97        2.77      3.36 o 
   8   1  14        2.19        1.19      3.36 o 
   9   1  14       14.92       10.93      4.17 o 
  10   1  14       19.83       19.01      6.34 o 
  11   1  14        0.53       -5.54      4.75 o 
  12   1  14        9.49        3.96      5.54 o 
 -15   2  14        7.55        5.10      4.38 o 
 -14   2  14       26.06       28.41      6.73 o 
 -13   2  14        0.01        7.02      4.36 o 
 -12   2  14        0.77        0.49      3.61 o 
 -11   2  14       35.08       36.02      5.52 o 
 -10   2  14       16.17        8.87      3.26 o 
  -9   2  14      112.11      112.83      5.69 o 
  -8   2  14        0.28        0.05      2.40 o 
  -7   2  14        2.40        5.92      2.65 o 
  -6   2  14        1.57        0.71      2.21 o 
  -5   2  14        8.37        8.65      2.62 o 
  -4   2  14       27.75       32.63      4.57 o 
  -3   2  14       36.22       50.14      4.14 o 
  -2   2  14      102.97      105.18      5.88 o 
  -1   2  14       15.73       20.11      3.25 o 
   0   2  14        0.72        1.37      3.31 o 
   1   2  14       32.55       39.61      4.53 o 
   2   2  14       18.25       19.11      3.94 o 
   3   2  14        9.33        7.88      3.22 o 
   4   2  14       17.61       20.77      3.94 o 
   5   2  14        2.37       -0.99      2.56 o 
   6   2  14        8.62        7.19      3.22 o 
   7   2  14        9.02       11.02      3.60 o 
   8   2  14        9.42       13.91      4.95 o 
   9   2  14       14.64        7.13      6.34 o 
  10   2  14        8.00        9.68      4.95 o 
  11   2  14        3.08        5.54      6.73 o 
 -13   3  14        0.23       -0.95      4.17 o 
 -12   3  14        0.11       -0.95      4.75 o 
 -11   3  14        0.71       -1.71      3.96 o 
 -10   3  14        2.64        0.40      5.15 o 
  -9   3  14        0.64        3.62      3.80 o 
  -8   3  14        8.42       10.34      4.74 o 
  -7   3  14        0.08        3.80      3.14 o 
  -6   3  14        0.74        4.87      2.73 o 
  -5   3  14        9.03        5.46      2.87 o 
  -4   3  14       32.22       32.64      4.02 o 
  -3   3  14       30.69       23.02      3.50 o 
  -2   3  14       45.84       39.13      4.09 o 
  -1   3  14       20.77       19.11      4.12 o 
   0   3  14      171.44      168.31      8.05 o 
   1   3  14       49.46       44.50      4.99 o 
   2   3  14       19.53       19.67      4.25 o 
   3   3  14       25.00       20.74      4.40 o 
   4   3  14       39.32       35.65      4.99 o 
   5   3  14       50.45       45.01      7.81 o 
   6   3  14        0.02        2.16      9.11 o 
   7   3  14        9.37       11.09      5.04 o 
   8   3  14       18.66       17.39      5.52 o 
   9   3  14       15.65       15.84      5.52 o 
 -10   4  14        7.75       13.34      5.30 o 
  -9   4  14       10.11       11.88      9.50 o 
  -8   4  14       21.45       15.68      6.73 o 
  -7   4  14        3.35       -2.69      5.54 o 
  -6   4  14        3.75        1.58      3.92 o 
  -5   4  14        4.37        9.53      3.69 o 
  -4   4  14        0.09        3.80      3.26 o 
  -3   4  14        0.04       -0.55      3.14 o 
  -2   4  14       16.88       21.28      4.30 o 
  -1   4  14       14.13       12.17      3.94 o 
   0   4  14       12.70        5.87      4.74 o 
   1   4  14        5.74        3.66      4.38 o 
   2   4  14       18.92       19.56      5.52 o 
   3   4  14        2.95        4.89      4.74 o 
   4   4  14        9.94        6.99      4.74 o 
   5   4  14       16.58       12.95      5.52 o 
 -13   1  15       36.03       28.51     10.30 o 
 -12   1  15       65.70       73.66     11.88 o 
 -11   1  15        4.51        3.66      4.38 o 
 -10   1  15       44.08       53.34      6.72 o 
  -9   1  15        8.48        8.71      4.48 o 
  -8   1  15        0.05       -0.40      3.92 o 
  -7   1  15        1.70        3.17      3.92 o 
  -6   1  15        3.11        1.71      3.61 o 
  -5   1  15       39.17       39.70      5.94 o 
  -4   1  15       13.65       18.93      7.92 o 
  -3   1  15       19.33       23.14      4.48 o 
  -2   1  15       40.44       39.24      5.60 o 
  -1   1  15        8.89       15.05      4.17 o 
   0   1  15        5.73        1.19      3.36 o 
   1   1  15        0.48        5.30      3.61 o 
   3   1  15        8.24        7.52      3.92 o 
   4   1  15        7.18        5.79      3.61 o 
   5   1  15       21.36       17.29      4.74 o 
   6   1  15       20.76       23.44      5.54 o 
   7   1  15        2.30        9.50      3.92 o 
   8   1  15        0.36        7.71      4.17 o 
   9   1  15        0.16       -0.67      3.61 o 
  10   1  15        6.18        3.96      5.54 o 
  11   1  15       78.50       64.16      9.50 o 
 -14   2  15        4.24        7.92      7.13 o 
 -13   2  15        0.01        0.00      6.34 o 
 -12   2  15        0.13       -2.38      5.54 o 
 -11   2  15       82.12       72.87     11.09 o 
 -10   2  15        5.32       10.55      5.92 o 
  -9   2  15        9.90       10.42      3.79 o 
  -8   2  15       16.37       15.37      4.06 o 
  -7   2  15        4.32        5.25      3.14 o 
  -6   2  15        2.91        3.13      3.33 o 
  -5   2  15       13.67       10.14      3.44 o 
  -4   2  15       57.75       60.00      5.36 o 
  -3   2  15        0.43        0.58      3.02 o 
  -2   2  15       67.43       69.53      8.63 o 
  -1   2  15       18.77       20.55      3.62 o 
   0   2  15       82.78       76.53      5.91 o 
   1   2  15       43.68       35.76      4.53 o 
   2   2  15        4.35        6.80      5.34 o 
   3   2  15        3.37        6.68      3.33 o 
   4   2  15        0.26       -2.26      2.87 o 
   5   2  15        6.38        2.90      3.20 o 
   6   2  15        2.35        1.00      3.14 o 
   7   2  15        0.72        3.17      3.44 o 
   8   2  15        0.56        0.99      4.38 o 
   9   2  15        0.52       -1.95      6.34 o 
 -12   3  15        6.43        6.29      4.75 o 
 -11   3  15        0.99       -3.12      4.17 o 
 -10   3  15       10.43        9.06      4.38 o 
  -9   3  15        8.81       11.09      7.92 o 
  -8   3  15        9.25       12.88      5.37 o 
  -7   3  15        0.64       -0.55      3.33 o 
  -6   3  15        6.67        2.40      3.09 o 
  -5   3  15        2.63        6.19      2.93 o 
  -4   3  15       20.85       20.28      3.67 o 
  -3   3  15        0.82        1.32      2.78 o 
  -2   3  15       46.22       44.55      4.57 o 
  -1   3  15       92.57       68.42      5.07 o 
   0   3  15        2.65        3.93      3.33 o 
   1   3  15       53.93       52.56      5.75 o 
   2   3  15        0.05        0.00      3.20 o 
   3   3  15       25.80       20.20      5.13 o 
   4   3  15       29.39       20.51      4.39 o 
   5   3  15        0.29       -1.28      4.18 o 
   6   3  15        3.62       -1.64      4.17 o 
   7   3  15        3.42       -5.15      4.38 o 
  -7   4  15        4.35       -3.02      4.38 o 
  -6   4  15        8.55       13.15      5.52 o 
  -5   4  15        0.00        2.27      3.60 o 
  -4   4  15        8.09        6.17      3.90 o 
  -3   4  15       10.20        9.56      5.03 o 
  -2   4  15        1.13        0.27      3.79 o 
  -1   4  15       56.40       45.04      5.56 o 
   0   4  15       10.57       18.33      8.00 o 
   1   4  15        8.75        1.98      4.48 o 
   2   4  15       20.44        8.98      4.95 o 
 -13   0  16       52.07       53.07     11.09 o 
 -12   0  16       64.18       72.08     11.88 o 
 -11   0  16        0.02        2.38      7.13 o 
 -10   0  16       15.88       23.76      8.71 o 
  -9   0  16        0.51        1.58      6.34 o 
  -8   0  16        4.74       10.30      6.34 o 
  -7   0  16        6.10        9.50      6.34 o 
  -6   0  16       24.00       23.76      7.92 o 
  -5   0  16       32.22       19.80      7.13 o 
  -4   0  16        0.27        1.58      5.54 o 
  -3   0  16       42.46       41.98      7.92 o 
  -2   0  16       30.82       30.89      7.13 o 
  -1   0  16        1.35        5.54      5.54 o 
   0   0  16        8.37        7.13      5.54 o 
   1   0  16       16.84       12.67      6.34 o 
   3   0  16       49.32       38.02      7.92 o 
   4   0  16        3.70        0.00      5.54 o 
   5   0  16       48.89       35.64      7.92 o 
   6   0  16       18.21       16.63      6.34 o 
   7   0  16        9.09       10.30      6.34 o 
   8   0  16        3.25       11.09      6.34 o 
   9   0  16        1.45       -4.75      5.54 o 
 -14   1  16        7.38        1.58      7.92 o 
 -13   1  16       27.96       26.14     10.30 o 
 -12   1  16       30.84       36.44      9.50 o 
 -11   1  16        5.18        2.38      6.34 o 
 -10   1  16       21.53       31.62      6.42 o 
  -9   1  16       52.34       57.73      7.28 o 
  -8   1  16       44.69       44.69      6.42 o 
  -7   1  16       20.96       23.05      5.60 o 
  -6   1  16       16.30       29.26      5.54 o 
  -5   1  16       28.83       26.53      5.30 o 
  -4   1  16        4.90        5.60      5.15 o 
  -3   1  16      143.50      156.83     13.86 o 
  -2   1  16        0.82        6.68      5.94 o 
  -1   1  16        6.71       13.86      4.48 o 
   0   1  16        0.18        4.75      3.92 o 
   1   1  16       30.04       20.95      4.74 o 
   2   1  16        9.49       14.65      4.48 o 
   3   1  16       10.38        9.77      4.17 o 
   4   1  16        0.13        4.75      3.92 o 
   5   1  16        9.18       18.87      4.74 o 
   6   1  16        1.51        0.00      3.92 o 
   7   1  16        0.79        3.96      3.92 o 
   8   1  16        3.21       -5.94      4.36 o 
   9   1  16        4.21        2.38      6.34 o 
 -11   2  16       23.93       14.26      8.71 o 
 -10   2  16       37.85       46.30     13.47 o 
  -9   2  16        5.61        2.28      7.13 o 
  -8   2  16       11.53       16.97      4.40 o 
  -7   2  16        9.52       11.03      3.94 o 
  -6   2  16        0.57        1.58      3.33 o 
  -5   2  16        5.37        0.07      3.33 o 
  -4   2  16        0.38       -2.72      4.21 o 
  -3   2  16       64.44       74.77      6.02 o 
  -2   2  16       22.15       25.81      4.53 o 
  -1   2  16      116.12      117.19      7.15 o 
   0   2  16      130.05      124.68     17.07 o 
   1   2  16       28.31       31.16      4.86 o 
   2   2  16       48.35       42.42      7.18 o 
   3   2  16        3.16        5.62      3.60 o 
   4   2  16        3.95       -4.30      7.92 o 
   5   2  16        1.13        0.79      5.54 o 
   6   2  16        0.22       -0.40      5.94 o 
   7   2  16       14.47        5.54      5.54 o 
  -9   3  16        0.72       -0.25      4.38 o 
  -8   3  16       15.33       22.97      8.71 o 
  -7   3  16       11.13       10.74      4.95 o 
  -6   3  16       10.07       15.25      4.42 o 
  -5   3  16        1.61        2.22      3.79 o 
  -4   3  16       24.46       30.99      5.12 o 
  -3   3  16       17.98       14.28      4.25 o 
  -2   3  16        1.75        4.65      3.60 o 
  -1   3  16        0.02        1.98      3.48 o 
   0   3  16        4.06        5.29      3.94 o 
   1   3  16       49.57       34.35      5.32 o 
   2   3  16        0.07        2.08      3.60 o 
   3   3  16        8.44       11.33      4.25 o 
   4   3  16        0.02        2.76      3.94 o 
 -12   1  17        5.69        9.50      7.92 o 
 -11   1  17        4.46        5.21      7.13 o 
 -10   1  17        8.78        7.92      5.04 o 
  -9   1  17       24.83       20.22      5.86 o 
  -8   1  17        2.27       -3.56      4.48 o 
  -7   1  17        7.83        8.71      5.04 o 
  -6   1  17        0.62        4.59      4.17 o 
  -5   1  17        2.05        1.58      3.92 o 
  -4   1  17        3.56       -0.67      3.61 o 
  -3   1  17        6.67        3.80      4.17 o 
  -2   1  17        8.29        4.65      4.17 o 
  -1   1  17        8.74       11.42      4.74 o 
   0   1  17       10.03       18.06      4.74 o 
   1   1  17        5.89       13.23      4.74 o 
   2   1  17        2.46        5.15      5.94 o 
   3   1  17       25.00       24.50      5.30 o 
   4   1  17        0.77        7.39      4.17 o 
   5   1  17        0.94       -1.36      6.73 o 
   6   1  17        0.00       -2.60      4.36 o 
   7   1  17        9.54       14.77      4.74 o 
 -10   2  17        1.81        0.79      7.92 o 
  -9   2  17        0.62        0.40      4.48 o 
  -8   2  17        1.27        2.62      7.52 o 
  -7   2  17        0.19       -4.36      4.48 o 
  -6   2  17        2.23        5.94      4.48 o 
  -5   2  17        1.43        0.48      4.75 o 
  -4   2  17        9.41       11.09      4.74 o 
  -3   2  17      118.63      108.72      8.67 o 
  -2   2  17        7.53       10.40      5.54 o 
  -1   2  17        6.92        6.58      4.38 o 
   0   2  17        5.18        0.51      4.74 o 
   1   2  17       28.25       31.76      5.86 o 
   2   2  17       32.30       28.95      5.86 o 
   3   2  17        1.40       -5.70      3.80 o 
   4   2  17        0.08        3.12      4.17 o 
   5   2  17        0.15        5.64      5.54 o 
  -5   3  17        0.21        7.68      4.20 o 
  -4   3  17        0.39        2.15      3.94 o 
  -3   3  17        2.52        5.29      3.94 o 
  -2   3  17        0.03        0.43      3.69 o 
  -1   3  17       14.44       16.59      7.83 o 
   0   3  17       46.78       36.56      5.45 o 
 -10   0  18        0.44        0.79      7.13 o 
  -9   0  18        3.75        3.96      7.92 o 
  -8   0  18       26.16       34.85      9.50 o 
  -7   0  18       26.63       33.27      9.50 o 
  -6   0  18        0.00        6.34      6.34 o 
  -5   0  18        2.63       -8.32      5.54 o 
  -4   0  18        4.27       -0.79      5.54 o 
  -3   0  18        2.53        1.58      6.34 o 
  -2   0  18        5.24        1.58      5.54 o 
  -1   0  18       11.59       11.88      7.13 o 
   0   0  18        0.07        3.96      5.54 o 
   1   0  18        7.97       15.05      7.13 o 
   2   0  18       27.04       33.27      8.71 o 
   3   0  18        2.71       17.43      7.13 o 
   4   0  18        4.95       -0.79      5.54 o 
  -9   1  18        1.13        0.00      5.04 o 
  -8   1  18        2.81        3.13      5.30 o 
  -7   1  18        0.78        3.96      5.04 o 
  -6   1  18        1.43       -2.38      4.48 o 
  -5   1  18        2.59       -1.48      4.17 o 
  -4   1  18       35.58       39.39      6.72 o 
  -3   1  18        1.02       -2.85      4.17 o 
  -2   1  18       11.72        8.48      4.74 o 
  -1   1  18       49.29       37.56      6.42 o 
   0   1  18       35.12       28.80     13.86 o 
   1   1  18       48.53       50.03      7.92 o 
   2   1  18       20.66       28.02      9.11 o 
   3   1  18       11.10        7.08      4.38 o 
  -6   2  18        0.00        4.52      4.74 o 
  -5   2  18        3.73        7.59      4.74 o 
  -4   2  18        9.50       10.30      6.34 o 
  -3   2  18        0.14       -2.38      4.48 o 
  -2   2  18       25.32       19.52      5.52 o 
  -1   2  18        2.36        6.25      4.95 o 
   0   2  18        0.20        2.00      7.13 o 
                                                 
